# Supplementary material for: Identification of the shared gene signature and biological mechanism between type 2 diabetes and colorectal cancer
Source: Front Genet. 2023 Oct 9;14:1202849. doi: 10.3389/fgene.2023.1202849 (PMC10593476; doi:10.3389/fgene.2023.1202849)
Supplement: Supplementary file 2 [file DataSheet1.ZIP]

Archive with 22 entries (21 files):
- codes and data/
- codes and data/Cibersort.R
- codes and data/Correlation analysis.R
- codes and data/Diagnosis.R
- codes and data/Estimate.R
- codes and data/Forest Plot.R
- codes and data/geneCoef.txt
- codes and data/GSE39582_hub.txt
- codes and data/GSE7014_hub.txt
- codes and data/heatmap.R
- codes and data/immune checkpoints.R
- codes and data/lasso.R
- codes and data/Lollipop chart.R
- codes and data/nomogram and calibration.R
- codes and data/PCA.R
- codes and data/pRR.R
- codes and data/res.txt
- codes and data/ssGSEA.R
- codes and data/survival.R
- codes and data/T2D_CRC_hub_inter.txt
- codes and data/timeROC.R
- codes and data/WGCNA.R
