# Supplementary material for: Identification of the shared gene signature and biological mechanism between type 2 diabetes and colorectal cancer
Source: Front Genet. 2023 Oct 9;14:1202849. doi: 10.3389/fgene.2023.1202849 (PMC10593476; doi:10.3389/fgene.2023.1202849)
Supplement: Supplementary file 2 [file DataSheet1.ZIP › codes and data/Correlation analysis.R]

setwd('C://Users//dr_li//Desktop//GSE39582//hubrelation')
exp=read.table("GSE39582.txt",header=T,sep="\t",row.names=1) 
gene=read.table("geneCoef.txt",sep=" ",row.names=1) 
exp<-exp[gene$Gene,]

library(corrplot)
exp<-t(exp)
M = cor(exp)

testRes = cor.mtest(exp, conf.level = 0.95)
###########
corrplot(M, p.mat = testRes$p, method = 'color', 
         sig.level = c(0.001, 0.01, 0.05), pch.cex = 0.9,
         insig = 'label_sig', pch.col = 'grey20', order = 'AOE', tl.col = 'black')

corrplot(M,  method = 'number', p.mat = testRes$p, insig = 'blank',
         number.cex = 0.8, order = 'AOE', cl.pos = 'n')

###########
corrplot(M, p.mat = testRes$p, method = 'color',  type = 'upper',
         sig.level = c(0.001, 0.01, 0.05), pch.cex = 0.9,
         insig = 'label_sig', pch.col = 'grey20', order = 'AOE', tl.col = 'black')

corrplot(M,  method = 'number', type = 'lower',p.mat = testRes$p, insig = 'blank',
         number.cex = 0.8, order = 'AOE', cl.pos = 'n',  tl.pos = 'd')


###############
corrplot(M, p.mat = testRes$p, method = 'color',  type = 'upper',
         sig.level = c(0.001, 0.01, 0.05), pch.cex = 0.9,
         insig = 'label_sig', pch.col = 'grey20', order = 'AOE', tl.pos = 'tp', tl.col = 'black')


corrplot(M,  method = 'number', type = 'lower',p.mat = testRes$p, insig = 'blank',
         number.cex = 0.8, order = 'AOE', add = TRUE, tl.pos = 'd', cl.pos = 'n')
