# Supplementary material for: Identification of the shared gene signature and biological mechanism between type 2 diabetes and colorectal cancer
Source: Front Genet. 2023 Oct 9;14:1202849. doi: 10.3389/fgene.2023.1202849 (PMC10593476; doi:10.3389/fgene.2023.1202849)
Supplement: Supplementary file 2 [file DataSheet1.ZIP › codes and data/Diagnosis.R]

setwd("C://Users//Desktop//Diagnosis")
library(ggplot2)
library(ROCR) 
exp<-read.table('exp.txt')
library(limma) 
exp1=normalizeBetweenArrays(exp[,c(1:14)])
boxplot(exp1,outline=FALSE, notch=T, las=2)
exp<-as.data.frame(exp)
exp1<-cbind(exp1,exp$group )
boxplot(exp1)
data<-exp1
data<-as.data.frame(data)
set.seed(1000)
train_id = sample(1:nrow(data),0.7*nrow(data))  
train = data[train_id,]  
test = data[-train_id,] 
data$V15<-factor(data$V15,levels = c('0','1'))
set.seed(1000)

fit2 <- glm(V15 ~ PXMP2, data = train, family = binomial())
fit2 <- glm(V15 ~ CEBPA, data = train, family = binomial())
fit2 <- glm(V15 ~ NOX1, data = train, family = binomial())
fit2 <- glm(V15 ~ R3HDM1, data = train, family = binomial())
fit2 <- glm(V15 ~ DIMT1, data = train, family = binomial())
fit2 <- glm(V15 ~ COQ2, data = train, family = binomial())
fit2 <- glm(V15 ~ COX11, data = train, family = binomial())
fit2 <- glm(V15 ~ ZSCAN5A, data = train, family = binomial())
fit2 <- glm(V15 ~ POP5, data = train, family = binomial())
fit2 <- glm(V15 ~ CENPX, data = train, family = binomial())
fit2 <- glm(V15 ~ CDC42BPA, data = train, family = binomial())
fit2 <- glm(V15 ~ LRRC59, data = train, family = binomial())
fit2 <- glm(V15 ~ MYG1, data = train, family = binomial())
fit2 <- glm(V15 ~ NOB1, data = train, family = binomial())
#one by one 

prob2 <- predict(fit2, newdata = test, type = "response")
pred2 <- prediction(prob2, test$V15)
perf <- performance(pred2,"tpr","fpr")
AUC <- performance(pred2,"auc")   
plot(perf,colorize=FALSE, col="red", print.auc =TRUE,lwd = 1.5,main = "NOB1 ROC Curves") 
lines(c(0,1),c(0,1),col = "gray", lty = 4,lwd = 1.5 )
performance(pred2, "auc")@y.values[[1]]
