# Supplementary material for: Identification of the shared gene signature and biological mechanism between type 2 diabetes and colorectal cancer
Source: Front Genet. 2023 Oct 9;14:1202849. doi: 10.3389/fgene.2023.1202849 (PMC10593476; doi:10.3389/fgene.2023.1202849)
Supplement: Supplementary file 2 [file DataSheet1.ZIP › codes and data/Estimate.R]

setwd("C://Users//Desktop//immune")
expr <- read.table("expsur510.txt",sep = "\t",row.names = 1,check.names = F,stringsAsFactors = F,header = T)
expr<-t(expr)
group <- read.table("survival-risk.txt",row.names = 1,check.names = F,stringsAsFactors = F,header = T)
library(utils) 
rforge <- "http://r-forge.r-project.org"
#install.packages("estimate", repos=rforge, dependencies=TRUE)
library(estimate)
library(tidyverse)
write.table(expr, file = "expr.txt",sep = "\t",row.names = T,quote = F)
filterCommonGenes(input.f = "expr.txt",  
                  output.f = "expr.gct", 
                  id = "GeneSymbol")  
estimateScore("expr.gct", 
              "TCGA_estimate_score.txt",   
              platform="affymetrix")  
result <- read.table("TCGA_estimate_score.txt",sep = "\t",row.names = 1,check.names = F,stringsAsFactors = F,header = T)
result <- result[,-1]   
colnames(result) <- result[1,]   
result <- as.data.frame(t(result[-1,]))
rownames(result) <- colnames(expr)
write.table(result, file = "TCGA_estimate_score.txt",sep = "\t",row.names = T,col.names = NA,quote = F) 
EST<-read.table('GSE39582_estimate_score.txt')
risk<-read.table('survival-risk - 39.txt')
risk<-risk[,17:18]
data<-cbind(EST,risk)
data<-data[,-6]
library("ggstatsplot") 
library("BiocManager")
ggscatterstats(data = data, 
               y = TumorPurity, 
               x = riskScore,
               centrality.para = "mean", 
               margins = "both",
               xfill = "red", 
               yfill = "blue", 
               marginal.type = "histogram",
               title = "Relationship")
y
