# Supplementary material for: Identification of the shared gene signature and biological mechanism between type 2 diabetes and colorectal cancer
Source: Front Genet. 2023 Oct 9;14:1202849. doi: 10.3389/fgene.2023.1202849 (PMC10593476; doi:10.3389/fgene.2023.1202849)
Supplement: Supplementary file 2 [file DataSheet1.ZIP › codes and data/geneCoef.txt]

"Gene" "Coef"
"1" "PXMP2" "-0.194987848469459"
"2" "CEBPA" "-0.0960640896187087"
"3" "NOX1" "-0.117016181069959"
"4" "R3HDM1" "-0.163525589616239"
"5" "DIMT1" "-0.34787487485472"
"6" "COQ2" "-0.0747749139759843"
"7" "COX11" "-0.0823461591129805"
"8" "ZSCAN5A" "0.109775958557452"
"9" "POP5" "-0.13545885623319"
"10" "CENPX" "-0.161485732253231"
"11" "CDC42BPA" "0.106237855631874"
"12" "LRRC59" "-0.629354274609317"
"13" "MYG1" "-0.183688276078307"
"14" "NOB1" "-0.0213649444544019"
