# Supplementary material for: Identification of the shared gene signature and biological mechanism between type 2 diabetes and colorectal cancer
Source: Front Genet. 2023 Oct 9;14:1202849. doi: 10.3389/fgene.2023.1202849 (PMC10593476; doi:10.3389/fgene.2023.1202849)
Supplement: Supplementary file 2 [file DataSheet1.ZIP › codes and data/GSE39582_hub.txt]

VPS26C
MIGA2
SVOPL
ATP1B3
FAM160A2
SLC23A3
EPHA10
GBA2
PNKD
HMGCL
DHDDS
CPTP
MICALCL
KRT12
BLOC1S1
TCTN1
TCTA
CD160
SIRT7
WWP2
PACSIN2
SCAMP2
MGST3
PWWP2B
ARHGAP27
GDE1
SDHA
PRRC2B
RNPEP
LRRFIP2
PRELID2
STPG1
ADGRL3
CHRNA1
VAMP8
ABHD6
TESK2
DNM2
LDLRAP1
LITAF
TPRG1L
PRKCD
ANO10
SMIM5
RIPK3
EPS8L2
LTK
POLD4
RBKS
LGALS3
BFSP1
SLC6A19
RIMKLA
KRT24
ECH1
PLCD1
PRDX6
PLCD3
GPRIN2
PRADC1
GRAMD4
C11orf86
SLC25A34
TRIM10
PYY
KBTBD12
PMM1
SLC9A1
SPINK2
ALPI
KIAA1522
LOC100996756
MPND
GDPD2
MVP
FAM118B
ZNF575
CLMN
HECTD3
PHYKPL
SLC23A1
ACAA1
LOC101928152
TRIM40
BAIAP2L2
PLEKHA7
GLTP
INSC
SLC20A2
SLC36A1
FAM83E
P2RY2
KIF13B
C6orf136
FAM162A
PCSK7
PC
ATP6V0D1
AVPI1
AMPD1
PDE6A
BICDL2
PDZD3
TTC38
PTPRF
PEX26
TMEM72
CAPN13
CPT1A
IGSF3
CASP10
HADH
B4GALNT2
PLXNA2
CPT2
MYO7B
MPC1
ANKRD9
IL10RB
OSBPL7
SLC25A20
RETSAT
MYO5B
LOC102724156
PAFAH2
PRR5L
P2RX4
C8G
CPNE2
ACADS
TJP3
SRI
BMP5
ADH1A
BDH1
MARVELD3
GALM
DGKQ
MISP
B4GALNT3
SLC9A3R1
SLC25A23
CIDEC
RPS6KA1
UGP2
SCGN
NMNAT1
TRANK1
DHRS1
SH3KBP1
STARD5
SPINT1
GNA11
DOK4
TTLL6
ADCY9
SMPD3
CD44
TPH1
TP53I3
CNNM4
CGN
SLC9A2
MLXIP
ACSS2
SMIM6
PHGR1
SLC22A18AS
ITGA8
ENC1
INAVA
GLOD5
EFHC2
BCO1
CYP4F12
IGSF9
ZZEF1
CLDN7
VDR
GPD1L
NDRG2
SGK2
TMEM125
KLB
DISP2
STAP2
MXI1
FUCA1
CASP7
CBX4
AQP11
LPAR5
TEX11
TMEM37
SOX4
NEDD4L
LOC101929340
ANO5
MYORG
SPIB
C1QTNF12
TMC4
CELSR1
LINC02023
APPL2
DPP10-AS1
APOBR
NMRAL2P
ANO6
BTNL3
CYP2C9
ITPKA
SLC22A5
ALKAL2
PGM1
SERINC2
CA7
ETFDH
TST
RAPGEFL1
ACAA2
SFN
BEST4
ARRB1
LIMA1
TRIM15
LEAP2
PHLPP2
AKR7A3
SLC22A18
DENND2A
RMDN2
SEMA4G
CAPN5
SULT1A2
MIER3
LRRC75A
ABCC3
LDHD
WFS1
ETHE1
MGLL
STYK1
NRARP
ACVRL1
MYO15B
F2RL1
TLCD2
MEP1B
ZC3H12D
TDP2
IL6R
SLC46A3
MOB3B
BRINP3
C1orf210
ST6GALNAC6
PAQR8
VIPR1
TMEM45B
SULT1A1
KRT19
PRSS8
PTPRH
TMPRSS2
TTC22
PPP1R36
TMEM54
HSD3B2
OR7E14P
HRASLS2
CDHR5
UGT2B28
TRHDE
HRCT1
CDHR2
KBTBD11
SLC30A10
NAAA
SIAE
LGALS4
GCNT2
PAG1
RHOF
CES3
TRPM4
EPHX2
CDC42EP5
NR1H4
PLCE1
VILL
ATP11A
GOLM1
C4orf19
SCARA5
TMEM171
TMEM220
GBA3
SLC17A4
EVA1A
CHGA
ZNF503
TGFBI
TMEM238L
PAPSS2
CPM
GDPD3
C1orf115
KIF16B
FXYD3
ABCC13
HIST1H2BD
ARHGAP44
OTC
ITM2C
SLC6A8
LRRC66
BLACAT1
P3H2
PTGDR
SEMA6A
SLC6A6
SST
MALL
PIGZ
PMAIP1
NR5A2
RHBDL2
NPY1R
HIST1H1C
ENTPD5
CASP5
SCNN1B
MYO1A
TRPM6
MCOLN2
INSL5
KLF4
METTL7A
CEACAM1
CLDN23
C2orf88
SLC44A4
HHLA2
AHCYL2
PMEPA1
PDE9A
CWH43
NECTIN3
RETREG1
CYP2C18
DHRS11
EFNA2
FMO5
TCEA3
BMP2
MOGAT2
BEST2
CES2
CDA
AOC1
DEFB1
SLC51A
TRIM31
PAQR5
SULT1B1
NAT2
HSD11B2
TSPAN7
GGT6
SLC51B
RNF186
CNTN3
B3GALT5
GPA33
TSPAN1
AXDND1
EDN3
LAMA1
LGALS2
SCGB2A1
SLC16A9
LINC01133
PBLD
PARM1
C15orf48
PADI2
TUBAL3
CLDN1
CLIC5
DNASE1L3
B3GNT7
SEMA6D
NR3C2
BTNL8
GUCA2B
ARL14
SYTL5
SELENBP1
ABCG2
CCL28
CA12
CEMIP
SPINK5
DHRS9
XDH
UGT2B15
CA4
MFSD4A
CD177
VSIG2
HPGD
CHP2
NXPE1
LRRC19
FOXQ1
UGT2A3
GCG
CLDN8
SLC26A2
PI3
PKIB
HSD17B2
NXPE4
AQP8
LYPD8
KRT20
AKR1B10
PLAC8
PCK1
ADTRP
MUC4
ADH1C
CA2
SLC4A4
CA1
PIGR
SI
FABP1
CEACAM7
ZG16
MS4A12
CLCA4
UGT2B17
SLC26A3
CLCA1
EYA4
ZFP90
SUCLG1
CRTC3
RNF115
PAPSS1
ULK1
PIP5K1C
RBPJ
CDK2AP1
SMIM29
LRRC8A
ITPRIPL2
ZSWIM8
CSRNP2
MPV17
CHST12
ROBO3
TNFRSF4
PHF13
CD34
GPR4
GJD3
SPINT2
KIF3C
MAP3K3
ALDH2
B3GNT9
ADCY6
COQ10A
TMEM53
SORCS2
NAB2
MYH9
HCFC1R1
HOXD-AS2
EGFL7
L3HYPDH
ZNFX1
KANK3
PRR16
FHL3
TUBG2
RGS3
CCDC8
FKBP9
AHDC1
GNS
RIN3
ZNF253
ATP5MC3
CBL
SMIM15
EVA1B
SPINT1-AS1
HSD17B14
GJA4
TDRD7
FBXL14
SLC2A6
LYRM2
OXNAD1
TNNI3K
NINJ1
BACE1
CNN2
ATOX1
RAMP2
CRTAP
DYSF
DERA
SLC15A4
SLC27A1
ARHGAP10
ITGB5
LCAT
FMNL3
CILP2
ZNF469
FAM219A
CD276
ZNF580
HACD2
P4HA3
GBGT1
KCTD15
LYPD1
FAM168A
ETV1
COA3
HSPA12B
IDUA
FBXO17
ZDHHC8
MPRIP
HTATIP2
IQCH-AS1
FAM19A5
SBNO2
MEG3
UQCRC1
CEBPG
CAMK1
FADS3
SEC14L1
FBXO34
PLA2G15
CCDC28B
C1QTNF1
CYP2R1
OR2A4
IDNK
ERMN
MCRIP1
ATP10A
IDH1
ZNF552
CD99L2
SLC35D2
SH2D3C
ZDHHC3
CASP8
MAP4
HOXC10
CASC15
ORAI3
GUK1
DLG5
CHKA
SDHD
ATPAF1
VASN
CHST14
TRAM2
NSMCE3
LINC01843
EPB41
PPM1B
SPOCD1
BCKDHB
FAM167B
NUCB1
SGIP1
P3H3
STX1A
PPA2
C1orf198
C2CD2
ARPC1B
AK9
FCRLB
ACVR1
VASH1
NFKB2
MCCC1
SSH1
MICA
KIAA1671
RRN3P1
PELO
VKORC1
CHD3
MTSS1L
CCDC47
ACO2
PPT1
ARL4A
TRIM8
TENM3
PEAR1
GPX4
SPRY1
AUH
CEACAM3
SNED1
PRCP
AASS
ZBTB46
KIAA0930
TM9SF3
NSG1
LMNA
CALU
INAFM1
RAB17
FRMD4A
ZSCAN16
CFDP1
AK3
C1QTNF6
ACOT11
SMIM22
TMEM132A
SEPHS2
NADSYN1
DVL3
CD81
DDAH1
PPFIBP2
ARIH2
MAP3K7CL
BCL9L
KIAA1549L
LINC01503
PLEC
IRF6
ABRACL
RAI1
TRMT10A
DPP7
CAAP1
TTC39B
CYTL1
LINC01268
ERMP1
DYRK2
SLC35B4
LOC101927752
TPRN
SEMA4C
PTHLH
STRBP
KCNAB2
AP1M1
ABCC6P1
TTYH3
VAT1
GOLPH3L
ABL2
DSP
SELENON
TTYH2
ABHD17B
VEGFB
USP11
ATP1A1
CDH13
CHPF
LMTK2
MMEL1
C12orf49
TM4SF18
PIAS3
MSC-AS1
ABI2
GAA
TMEM170A
ALG14
NUDT16P1
RILPL1
LNPK
MARVELD2
PPARA
STX2
PLK3
HDHD3
TRIM47
TOB1
KLHL21
PAIP2B
SNN
ARV1
BEAN1
PRKCZ
NCOR2
CDH6
RTN2
RHBDD2
PKN1
MAP7D1
CHPT1
TSTD1
GPSM1
GLMP
SEC22C
NT5C3A
GNAI2
NR2F1-AS1
MAGED1
CCDC125
TPP1
KRT16
SLC41A1
ARMCX6
FOXC1
PLEKHA4
CMPK1
MAMLD1
TENM4
FASTKD1
CREB3L2
ZHX2
MPC2
MFSD9
CCDC3
TNS3
ZNF281
MSANTD3
MMP14
FKBP14
DUSP7
FLT1
ANGPTL4
LOC100507507
ESAM
SIX5
TPST2
ELL3
COL5A3
TTPA
FGD5
EPCAM
LINC00543
NAT14
LRRC1
MAGED2
PLBD2
MAP4K4
RASIP1
ADAM8
FAHD1
S100A11
GALNT15
PCK2
CHSY3
CD99
GAB1
FAM19A1
SH3RF1
SKI
NANS
CLCN2
ARHGAP23
B3GNT8
ACTN1
LOC100506125
STK39
PRAF2
ALPK2
DSG2
CHST7
AMPD3
IP6K2
TPM4
MMAA
PPP1R15A
1-Mar
SCARF2
HOMER3
STRADB
SLC27A3
FST
IPO5P1
PLPPR4
PCTP
HLX
ZNRF2
PLOD1
CHST3
ATP5S
CMTM4
CEBPB
GSTT2
ST3GAL6
C1orf216
SDR42E1
CD248
PTMS
SH3PXD2B
PLXND1
OMA1
VSIG10
YAP1
FOXD2
GFPT1
MTERF2
WDR19
EHD2
ESPN
SIX4
PLGRKT
LAMC1
BICD2
ICAM2
PANX1
ROBO4
SH3TC1
ZNF823
PEA15
SYNDIG1
KDR
RASA3
SLC12A8
DUSP16
PEX11A
BPGM
ILDR1
GNB5
SAV1
SUCLG2
DCBLD1
AGRN
PHLDA3
SPSB1
PXMP2
VWA1
MAP7
MARCO
ANO1
ZNF33B
NGEF
TGFB3
S100A3
AGAP2-AS1
BAG3
ACPP
TPMT
PLPP6
ARID5B
SFXN3
GGT5
GPC1
SH3RF3
COPZ2
SLN
EPHB6
MAP3K6
PLXDC1
TNFRSF12A
AGPAT4
HTRA3
PJA1
CCRL2
HSD17B11
FUT11
LGALSL
FOXC2
MYCL
AAED1
ASL
ATP1B1
ABHD17C
GOLIM4
PLXNA1
TMEM168
ATP23
RNF24
ZDHHC13
ZBED5-AS1
CCDC102B
ZYX
IFITM3
STX3
DOPEY2
RUNX1-IT1
MAGI3
ITPRIP
P3H1
CMAS
GATA6-AS1
ZNF57
HNF4A
ERG
DAPK2
ZFP36L1
ZNF503-AS1
SYNE2
MATN3
PLEKHG6
HEYL
IER5L
CLDN4
IFITM2
DEGS1
RHOQ
ASAP1
SH3RF2
MYO5C
TMEM173
GATA6
CASP6
PLVAP
LRRC32
PCED1B
ACOX1
SMAP1
GOLGA2P5
NBPF20
KALRN
SOWAHC
RBM47
HSPG2
APLNR
MRAS
ACOT13
TLN1
DNAJC22
MMP13
GPR176
ADAMTS6
FSTL3
PAXIP1-AS1
PRSS16
PATJ
ADAMTS9
ARHGEF10
FADS2
KDELC1
HMGCR
TMEM19
TPST1
RAB40B
CLCN3
FAR2
CALML4
SRGAP2C
TMEM131L
HIC1
ANXA5
CDR2L
RRAD
ENG
CHSY1
CMTM7
PFKFB3
OCLN
IGFBP7
ITGAV
MFGE8
TMPRSS4
P3H4
KCNJ8
FUT6
ESRP1
ACSF2
SLC35D1
FBXL2
ZDHHC23
BHLHE40
SDC3
SLC39A6
PAM
KLF7
CNIH3
CYGB
RPS6KA5
FKBP7
ANKS4B
SLC25A25-AS1
RALGPS1
SHROOM3
LAMB2
ISYNA1
SHANK3
GALNT3
ZSWIM5
DENND5A
MLLT3
NINJ2
PHYH
MCEMP1
S100A13
TMEM30B
CRABP2
PUDP
FZD5
CDX1
GJA5
TOM1L1
ARAP3
ZNF697
PRSS3
CRYL1
ADGRA2
BPNT1
SLC16A5
WWC3
CRYBG1
CERCAM
SH3BGRL2
MRC2
MEDAG
NFIC
FAM213A
CPXM1
TGFBR1
C5orf30
CRYM
RCN3
DRAM1
SH3YL1
HECW2
CDYL2
FRK
FGFR1
FRYL
PTPN14
PRR15L
ITGA11
PODXL
LIF
MYADM
ACSL5
RAB29
CSGALNACT2
LOC101060400
SLC9B2
HS3ST3A1
FJX1
C4orf33
PCDH17
TMEM204
SERPINH1
KCNK5
SLCO3A1
ADAM19
CTSH
H2AFJ
HES4
TMEM144
LAMB1
CD24
LAMA5
LATS2
CLEC11A
MMP19
EPS8L3
TEAD2
CCDC71L
GPRC5B
EPN3
DIO2
FUT2
OVOL2
IGFBP4
F2R
NUDT7
CDH5
EHHADH
DCHS1
GRTP1
PPARGC1B
ANXA6
CLDN3
CRIP2
RGS16
CLYBL
MCAM
RAVER2
GK
MECOM
KIRREL1
ABCC6
MGST1
ZNF532
ELK3
CST6
SMIM3
ANK3
MTM1
CYP2J2
LTBP2
TMEM38B
COL7A1
SALL4
PANK1
VEGFC
NREP
MXRA8
APBB2
TMEM119
CORO2A
PTK7
IFNLR1
CEBPA
PTK6
HK2
TIE1
BOK
PDGFRB
GCNT1
FBLN2
GRB10
PLS1
CHN1
NIPAL2
NHSL1
DNM1
FXYD5
LMCD1
CST2
PRRG4
NSUN7
PLS3
DUSP10
HIP1
PKP2
CEP70
RFTN1
ANGPT2
RFLNB
COL1A1
PECAM1
HEG1
DPYSL2
FAM20C
COL16A1
CMTM3
MBNL3
LAMA4
SLC35A3
MSN
NDUFA4L2
BCL6
VWF
NES
AIFM3
DLC1
EPB41L4B
LBH
ELN
ZNF521
FKBP10
SPHK1
LINC00526
LTBP3
KANK4
ECM1
EHF
KCNE4
RAI14
COL4A2
PDLIM7
PLEKHH1
BCL2L14
AKR1B1
GLIS2
SLC44A3
GADD45B
PLAUR
SLFN11
ETV5
PAPPA
THBD
SIRPA
GLT8D2
POF1B
NUAK1
TSPAN8
IGDCC4
TIMP1
ADGRL4
LINC01116
OSMR
LOXL1-AS1
WASF1
CD93
MAP2K6
CDS1
FAM83B
ENPEP
IRS1
ZNF618
RGCC
TGM2
OTULINL
FMOD
DUXAP10
ATP2C2
IFT74
WNT2
FILIP1L
LAMC2
CAVIN1
IKBIP
SULF2
AXL
FYN
FSTL1
PFKFB2
SLC27A2
EXPH5
LAYN
CARD6
SLC16A10
COL18A1
B3GALNT1
VIM
JCAD
GSDMB
THY1
APIP
GRAMD1C
PKD2
COL4A1
EFEMP2
STX19
NOTCH3
PPARG
GSDME
ADAMTS5
PXDN
CSRP2
IGFL2
LNX1
LGALS1
ADGRF5
DKK3
PMP22
GPX7
ST3GAL1
COL8A2
ATP8B1
COL3A1
EMILIN1
PIP5K1B
PRR15
LINC00668
IGFBP3
DDIT4
ACSL1
MUC13
EGR2
CRISPLD2
TPBG
NID1
ITGA5
INHBB
C5orf46
SELENOM
LHFPL6
COL27A1
GFPT2
NOSTRIN
NID2
BCL2L15
FLNA
CHST15
CLEC5A
S1PR3
TGFB1I1
DBN1
CSGALNACT1
RARRES2
KLHL5
FUT3
CARMIL1
PDPN
SLC39A8
ANGPTL2
GJA1
TMEM158
SLC2A3
PCOLCE
LUM
ELOVL5
CTH
KRT80
CTGF
C1R
GUCY1B1
LINC02535
TTC39A
CAVIN3
PDGFRL
FAM110C
CDH17
SLC43A3
CLRN3
TUBB6
SPARC
GPC6
HTRA1
BICC1
PLAU
LINC00992
COL6A1
RGS4
CALD1
PPARGC1A
ISM1
PLK2
TRIB2
DEPP1
TIMP2
SDC2
DDR2
CTSK
CST4
GJB2
VGLL3
TMED6
TNFSF4
NUDT12
C1S
ITGBL1
STC1
FSCN1
DCBLD2
SOCS3
SACS
PLTP
LOXL2
GPR160
WNT5A
TMEM56
C11orf96
MPP7
XK
GNB4
OLFML2B
SELE
S100A4
COL6A3
ROBO1
OLR1
PLA2G16
TSPAN12
KIF26B
ENO2
PLA1A
A1CF
LEF1
SATB2-AS1
THBS1
DKK2
NOX4
DACT1
LRRC15
SNAI2
CRACR2A
RUNX2
ADH6
APOBEC1
HSPA6
SCRN1
MYH10
MMP11
SNORC
GIPC2
MFAP2
SERPINF1
CD200
MTCL1
TWIST1
PRLR
PP7080
GPX8
FRMD6
SAMD13
LY6E
KRT6A
SPAG1
LOXL1
CYR61
PDGFC
FIBIN
ADAMTS12
IL24
ANXA1
MMP2
ACSM3
COL1A2
GRP
ACVR1C
PHLDA1
ULBP2
RAB31
MYRIP
EDNRA
GUCY1A1
ARL4C
TINAG
SOWAHA
FBN1
MAOA
CFI
HOXB13
EGFL6
COL5A2
SERPING1
AEBP1
NNMT
TIMP3
VCAN
AKAP7
CLMP
OBSL1
CDH11
FERMT2
COL5A1
PPP1R14D
GUCY2C
COL6A2
ISLR
SHISA2
SERPINE1
LINC00483
MXRA5
STMN3
COL15A1
COL12A1
PLPP4
FAM84A
IGFBP5
ANOS1
GXYLT2
ANTXR1
TMEM45A
LRRC31
IL6
BGN
TNFAIP6
SRPX2
PI15
DDC
CD109
ID1
PRRX1
FAP
C3orf85
SATB2
BCAT1
FAM3D
WISP1
HOPX
ADAMTS2
PNLIPRP2
TDO2
LOX
S100A2
CXCL6
SULF1
CKB
FN1
COMP
POSTN
CFTR
SPOCK1
EPYC
NTM
TNC
SLC3A1
ADAM12
INHBA
ISX
CHI3L1
FNDC1
CXCL8
CTHRC1
ASPN
COL8A1
ACE2
THBS2
PTGS2
NOX1
GREM1
COL10A1
MEP1A
HOXC6
SFRP4
CST1
MUC12
COL11A1
C10orf99
HMGCS2
DUOX2
SPP1
MMP1
CXCL5
OLFM4
GIPC1
RWDD1
ACP1
FAM20B
TXNRD1
CLNS1A
DNAJC19
CCT5
PWP1
BRD8
CD151
RARS2
MPHOSPH10
CDC23
RYK
RPL26L1
CMA1
NDUFA6
CMC2
LIMD1
PMCH
MCMBP
ZBTB25
BEND3
PSME4
SDAD1
XPA
NUPL2
MFSD14A
ELP4
VAMP2
ALG2
RPAP2
RXRA
GSK3B
H2AFZ
HBD
ZBTB7A
YEATS2
UBA3
POC5
POGK
C15orf41
ZNF77
DROSHA
RNASEH1
NDUFAF7
DDX50
RBM33
FAM102A
IDE
RBM15
PPA1
R3HDM1
SMG8
EXOC2
CLCC1
NUP133
HSD17B12
RNF144A-AS1
SDE2
PSMA2
CACYBP
NDUFS1
PTCD3
ZFP69
G3BP1
GLRX2
NOA1
ZCCHC4
URI1
MTMR4
SORBS3
ZBTB2
CSTF3
ZFP30
MRRF
HEATR3
C17orf80
MIOS
PRPF4B
GBAP1
MRPS9
5-Mar
C5orf51
CISD2
LARS
STRAP
NMD3
HSPD1
RAD1
STARD3NL
DEDD2
USP42
PIGH
HSCB
DESI2
METTL6
INTS12
OSTC
MRPL57
UBE3C
ZNF565
TIMM17A
MRPS10
RAB21
GTF2H5
NUS1
FAM220A
MTRR
TRIAP1
DIMT1
NSMCE4A
METTL5
ZSCAN29
SRP72
CD47
KATNA1
RNF168
LSM6
DCP1A
SRSF10
MTF2
CAMLG
SOD1
METTL3
DUSP12
ABHD10
TBK1
MRPL47
EIF2A
TARS
UBR7
TIMM9
DUSP28
CEP295
PTPN11
CPSF3
SEC23IP
SAYSD1
SIMC1
METTL23
GTPBP8
SMNDC1
LUC7L2
PARP2
ARHGEF18
NEDD1
PAPD7
LTA4H
STAT3
DDX18
NUP50
POLR2B
PDCD5
ZCCHC8
CAMSAP1
PPHLN1
EIF3J
BCAS2
DNAJC4
ZNF391
CDC40
ZRANB1
SUPT16H
ERCC8
LIPC
UHRF1BP1
WAPL
GFM1
PRPF3
FAM210A
ABTB1
COPS4
PUS7L
DDX46
ZNF202
CCDC59
C18orf21
MAPKAPK5
GPR153
SSBP1
EXOSC9
PRDX3
SLC44A2
THUMPD3
LHPP
C1orf174
CISD1
EXOSC6
ELP2
FAM129B
ZNF765
DAB2IP
NPAT
PTS
OXSM
CBX1
SYNCRIP
WTAP
NOM1
PIGF
SARNP
ELP1
KLC4
PCMT1
RFC1
NFYA
CUTC
CAND1
SLC25A17
UMPS
HSPA4
TEX10
METAP2
NUP43
GABPB1
RAD18
QTRT2
CCNJL
FAM204A
C16orf89
ZBTB24
NAA50
FASTKD2
DYM
ZNF286A
C5orf22
CCDC43
LRRN3
RRN3
EARS2
SRP19
DARS2
PDCD7
NUS1P3
DNAJA1
CCT8
MSL2
HNRNPDL
TFB1M
ARL1
TAF1B
GPATCH4
SMYD2
SASS6
GLO1
MTHFR
POLG2
NCK1-DT
LINC00621
UTP11
FKBP3
MTREX
ASNSD1
CENPL
CLSTN1
ARL6IP6
TRMT61B
ELOA-AS1
RAP1GDS1
ARMC10
NUP54
ZNF146
TBC1D15
PALB2
COX18
SLBP
PLXNB2
DNAJC21
KIAA1143
B3GALT4
RIOX2
ALG8
NAE1
LDAH
MADCAM1
AGK
SPATS2
HEATR1
C1orf52
MRPL45
TBCE
WDR92
MCFD2
ARL3
STT3B
TMEM126A
INTS7
LINC00662
UBA5
PRPF38B
LTV1
COX16
PSMD5
VRK2
ERGIC2
EED
CCT2
PDCD10
EXOC6
DDX20
ZNF30
SNRPE
EIF2S1
LCLAT1
MYNN
C1orf109
SELENOI
PIK3IP1
STAM
DARS
VASP
KIAA1586
TMEM69
PSMD12
RLF
ZBTB8OS
PRPF40A
ADSS
MTO1
PCID2
HSP90B1
OAF
ITIH4
BOLA3
TFDP2
ZCCHC9
E2F6
DNAJC9
ATL2
DOCK7
MBD5
MED17
HSPA9
CDC27
PSPC1
FOPNL
ATAD1
NUP153
TTC27
BCDIN3D
AMZ2
PSMA3
SVIP
FAN1
PPP6R3
GTF2H1
MSH3
AAK1
THG1L
PCGF6
NDUFS4
GEMIN6
TMEM268
PIGP
LLPH
RINT1
TAF12
LSM8
ENOPH1
ITGB1BP1
TBPL1
BUB3
CCT6B
MTIF2
ZNF597
CARD11
CHAMP1
NSA2
GLRX3
CBLL1
ESYT2
ZNF215
DCLRE1A
FAM208A
SEPHS1
LSM11
USP14
HSPB11
ZNF566
FDX1
TCAIM
GPER1
PINK1
COQ5
LRPPRC
PTPN4
CCDC90B
CCL23
TOMM5
PCBD2
NUDT19
RHNO1
MAMDC4
FBLIM1
SHC2
ZNHIT3
NAA35
MRPS36
HNRNPA1
TADA1
MRPL35
FAM111A
TEF
SMARCA5
NDUFAF4
ZNF776
MYO1B
INVS
C1orf131
RTCA
RBP5
CCT6A
IARS
CHURC1
YAF2
ASAP3
LOC644656
AMD1
CPOX
ZNF670
C6orf203
WDR75
ALG6
VTA1
CAPN7
CCDC138
TSPAN31
LSM5
PDS5A
MTPAP
TMPO
WDR3
HDDC2
BRIX1
RIOK1
HPF1
RMND1
WASF2
CMC1
TUBGCP4
IPO7
MOCS1
POLD3
SRPK2
SNRPA1
ATG5
ANKLE2
CCNH
NIT2
ARL14EP
TRIM37
CKAP5
ARSA
RTTN
SPECC1
ADAT1
ALOX15B
SLC30A5
SPRTN
GTF3C3
ZFP62
ALS2
ABCA11P
DNTTIP2
NOLC1
PDHX
PEX12
PLIN4
PEX7
KIF20B
ASH1L-AS1
SMS
FASTKD3
BBS2
CCP110
TECPR1
ZNF26
ATG10
NAP1L1
OARD1
MDN1
COIL
CBX3
SESN2
SPEF2
PTRH2
PLAA
ZBED4
MTMR12
PSTK
FBXO45
POLR3B
HACL1
SUPT3H
C11orf74
REXO2
GPN3
PPID
DDX10
ZNF200
TOMM20
DHX29
C2orf69
ZNF311
SART3
BCCIP
FANCM
NUDCD2
SNRNP48
LINC00115
NASP
ATF7
ZNF318
CWC27
SCAF11
ORC5
TFEB
HDAC2
UBA2
LRP10
GTF3C4
LOC93622
NDC1
TMEM33
CCNC
NIFK
NDUFAF2
TMEM126B
CEBPZ
TEFM
EIF5B
METAP1D
ICE1
MIR3682
NARS2
RXYLT1
TET3
AP3M2
ISOC1
TMEM123
NCBP1
CWC22
RIOK2
RSL1D1
MRPS30
TWF1
NOL11
THUMPD2
ATP6V0A2
AK6
NUP107
AEBP2
TAF5
AMZ2P1
SMIM32
ZFP69B
UTP18
CKMT2-AS1
SNX14
PPP4R2
MOCS2
BDKRB1
GFM2
NT5DC1
RWDD2A
ZNF627
EXOSC3
TFB2M
RRM1
ZBTB6
KIN
ZNF45
SETMAR
ZBTB11
BMPR1A
PPP2R1B
GGCT
MRPL42
TRIT1
ING2
DR1
ZNF587B
SLC38A9
TGIF1
CDK5RAP2
C12orf4
DEK
SINHCAF
CDK7
MNAT1
C16orf46
INHBC
NUP205
DCUN1D1
TCERG1
SAAL1
ZNF140
LOC101929147
ZNF326
WDR12
PDSS2
ORC3
RCN1
ZNF443
SREK1IP1
TMEM120A
KIAA0513
HSPE1
PPIL3
KDM3A
LINC01806
ACTL6A
PEX3
SLIRP
ZNF180
DBR1
DDX55
ZNHIT6
KYAT3
MSH6
ZFP1
SYNJ2
PUM3
ACSL3
SETD7
PRIM2
EFCAB2
GABPA
THAP12
GNL2
NOL8
SLC33A1
RPA3
HPRT1
PAK1IP1
OSBPL10
DDX21
UBE3D
RABGGTB
CCNB1IP1
PAXIP1
MRPL50
IPO5
ESCO2
BRWD1
TPRKB
N6AMT1
CDKN1B
FAM35A
DHRS3
CHUK
CEP78
SUZ12
TRMT10C
KBTBD8
GLMN
SMURF2
RBM28
DLAT
GTPBP4
TOPBP1
CRY1
FBXO4
PPM1D
QRSL1
CREBZF
LZIC
ZNF22
L2HGDH
METTL8
HBS1L
CTSG
NAF1
MICALL2
GALK2
MBLAC2
PAPD5
TDG
PIGX
EBPL
STAG3L4
TMEM167A
SETD6
LTBP4
CWF19L2
RAB30-AS1
ODR4
ATF1
CCDC77
ZC3H15
LBR
NIP7
CSTF2T
GEMIN2
ZNF227
SMARCAD1
SSB
COQ2
UBXN7
CCNG1
U2SURP
TMED5
SKA2
FBXL4
DCLRE1B
PRKCQ-AS1
SRPK1
ZNF84
ACADVL
CBFB
E2F3
BCOR
SLC37A2
RBM48
FGFR1OP
MMD
URB1
PACRGL
COMMD10
CST3
ZNF639
MED6
MIPEP
CCNJ
REXO5
FOXN2
LRRC58
ALG10
ALDH7A1
GPRC5D-AS1
WASHC4
RDH11
CHEK2
PTCD2
IMMP1L
NOP58
GART
RANBP2
GIN1
INTS13
TTL
C16orf87
IFT57
WASHC3
CLTB
SLC38A1
TTC28-AS1
SFR1
CYP27A1
MITD1
NADK2
ZNF558
SMC6
NUP37
RNGTT
UCHL5
TBC1D24
USP1
MFN1
ZMYM1
CAPS
ZZZ3
SNRPD1
TFDP1
PRPS2
USP16
SLC25A13
MRPL39
LARP7
MCM6
C5orf34
CENPQ
ABCE1
ZUP1
CEP57
KDELC2
WRB
GEN1
WEE1
DLEU1
TWISTNB
MRPL1
PGM2
TRNT1
THNSL1
LYPLAL1
CIDEB
LRRC8B
NUDT21
TFRC
LINC01082
NUP35
NAA15
POLQ
SPATA20
NOC3L
ADK
DIEXF
TBX10
AIG1
SLC25A40
KIF9
GSTCD
POLR1B
GCA
AASDHPPT
BTG3
NUP160
CEP128
ATP13A3
EXOSC8
MAGOHB
ERI2
SNAPC1
BDKRB2
RPE
SLC25A15
SEH1L
NAA40
SNORA21
SMPD1
HYLS1
DCK
ANAPC10
DCAF16
THAP9
GCLM
ZRANB3
ZC3H8
HMGB2
RPF2
BARD1
MCM3AP-AS1
FCF1
TRUB1
HSPA14
SHTN1
RPGRIP1L
ARHGAP11A
XPOT
RTN4IP1
TMEM209
HSF2
AHCTF1
MAK16
PNPT1
KCTD6
DNAJC10
CFAP36
ZNF184
SPATA17
THAP2
OTUD3
NBL1
MRS2
GRPEL2
CTNNAL1
ASF1A
NUDT15
ZNF644
WDR36
RMI1
NABP1
CFAP97
BAG4
SUDS3
EIF4E
BBS10
EEF1AKMT2
MRPL19
BLM
CUL5
ACYP1
GCFC2
WDR43
DTD2
C17orf75
NUP155
TRIM24
FANCL
COX11
CDADC1
LRR1
GNPNAT1
RIF1
CKAP2L
SPICE1
SOCS7
DGKE
HAT1
FAM208B
ORC6
PAICS
SLC25A33
TMEM237
DPY19L1
PSIP1
PMS2P5
CTDSPL2
USP6NL
PPIL4
KPNA2
NEMP1
GUF1
LRP11
WDHD1
PIGL
TMEM206
DNAJC2
GCSH
C1GALT1
EPB41L4A-AS1
SPDL1
PDIK1L
C12orf73
PXYLP1
TMEM243
HMGN3
MINPP1
NR2C1
C12orf66
TSEN15
KIAA1958
NAA25
FGFR1OP2
C11orf1
MEST
ZWINT
USP13
TMA16
SH3BGRL3
AADAT
FBXO5
NUFIP1
PDSS1
ZNF121
KIF2A
HAUS3
MSI2
KNSTRN
NFXL1
DCUN1D5
ASCC3
EFCAB11
TIGD1
POP1
VEGFA
G2E3
C18orf54
DNAAF2
ATR
ZNF850
SPATA5
ZNF195
RAPGEF4
XRCC4
ACAT2
MTAP
METTL21A
CCSAP
TIGAR
ACTR6
CIP2A
TTF2
STAMBPL1
ARMT1
KRR1
RRP15
NEIL3
RFC4
TRMT11
PPAT
PDCD2
SC5D
DDX52
ADAT2
ZWILCH
TTC33
HMGB3
MPHOSPH9
TIGD2
THAP5
NME7
RACGAP1
HACD3
ERCC6L
TMEM231
AFG3L1P
SUV39H2
PIGW
ZNF268
TYW3
ZFAS1
EEF1E1
ABCB10
NEK4
UBA6
RASD2
SRFBP1
DONSON
SKP2
SMC3
ARL5B
CEP76
FCGRT
UNK
GMNN
SKA3
KNTC1
UTP15
TRMT13
BRI3BP
SDHAF4
SNX25
SPA17
MAP3K9
RAD51C
VRK1
SLC7A1
TSEN2
DPH6
DNA2
XPNPEP3
ITGB3BP
PMS1
RSRC1
HAUS1
STK38L
TMEM267
PGM3
RPAP3
DUS4L
LMBR1
RPP40
CMSS1
ODC1
AGPS
TIFA
EFCAB7
FAM201A
BORA
LARP1B
HS2ST1
SAP30
COQ3
MREG
LIAS
CHORDC1
GPR180
MASTL
DHFR
CGAS
KDM1B
SMC4
CHRNA5
LYPD6
LYAR
BRCA2
C12orf75
PTPRO
CENPI
ZNF567
RAD50
ZNF468
SSX2IP
BRCA1
INTS2
ANP32E
TAF4B
C12orf29
CCNB2
ZNF280B
SLF1
LOC102606465
DNAAF4
MRE11
FANCD2
FAM161A
GPAM
MSANTD4
MAP3K21
LRRC40
MTHFD2
GPHN
TFAM
YEATS4
LMNB1
PRIM1
C1orf112
CCDC34
STRIP2
SDHAF3
ARNTL2
IRAK1BP1
WARS2
SLC35F2
NUSAP1
CETN3
NCAPG2
EXO1
TUBE1
MELK
MZT1
PRMT3
PCGF5
CKS2
CENPW
GTF3A
SNHG19
NUP58
DDIAS
TTC39C
MIS18BP1
PUS7
FAIM
DIAPH3
CEP152
DBF4
TAF1A
RNFT1
TEX30
DLGAP1-AS2
SRD5A1
NAMPT
ZNF239
PRMT6
TRIM59
PLK4
CEP83
CENPH
BUB1B
KIF18A
MPP6
NCAPG
ZC3HAV1L
FSD1L
EME1
SPIN4
KNL1
PRC1
TBC1D30
EZH2
CENPF
NCOA7
WNT5B
ZNF367
MIS18A
EIF5A2
ACSL4
DTL
KIAA0895
KIF21A
PRKX
MSH2
CDCA7L
SHCBP1
FIGNL1
POLR3G
TCTEX1D2
POLE2
DNAH14
PSMG1
FANCI
PCLAF
MNS1
CAMK2N1
VWA5A
SMC2
STIL
CKAP2
LINC00888
CCNA2
BRIP1
GLCE
MTHFD2L
SLCO2A1
TIPIN
THAP9-AS1
HOOK1
KIF15
TYMS
ABCG1
CAMK1D
TP53INP2
ANXA3
FABP5
DEPDC1B
C4orf46
PARPBP
LOC730101
SIM2
GAS2L3
FUT8
CHML
MTFR2
CDC7
ZNF165
CDKN3
SGO2
RFC3
NEK2
MET
KIF14
MORC4
KIF23
ZNF614
RAD51AP1
ITGA2
E2F8
HAUS6
NUP62CL
PDZD8
FAM216A
CENPE
HELLS
TOP2A
PRTFDC1
ALDH5A1
ECT2
CDK1
TMEM176B
NFE2L3
OIP5
MAD2L1
C1orf53
HMMR
CHEK1
PIR
CENPU
DEPDC1
IL17RB
CEP55
CDCA2
ZNF738
MKI67
KIF11
SPC25
C19orf33
NDC80
LRIF1
TTK
BUB1
MND1
TMEM176A
CENPK
ASPM
CHAC2
MCM10
CRYZ
DLGAP5
NUF2
TPD52L1
HOMER1
LDHB
STEAP1
ELOVL7
IL20RA
CCDC113
AP1S3
ANLN
LIPG
GRHL1
PITX2
ZNF711
E2F7
ARG2
RPL22L1
PBK
DEPDC7
MFAP3L
SLC7A11
VSNL1
ADRA2A
HSPA4L
EPHX4
FAM169A
PSAT1
CXCL2
CXCL3
CRNDE
IGF2BP3
HS6ST2
XRCC3
HBP1
CHCHD4
EIF2D
ESYT1
BUD31
PGAM1
FN3KRP
KLHDC1
TMEM167B
TCF3
MED29
CLUH
TARBP2
TSR3
ATP2A1-AS1
NDUFV1
ZNF282
SDCCAG3
H2AFV
DPH2
PIGO
VPS25
PDCD11
DDOST
MRPL9
TAGLN2
GCN1
HINT2
FANCE
RABGGTA
AMPD2
TMEM101
TRUB2
USE1
ZFPM1
RCCD1
MRPS34
GPS1
RHOC
CIAPIN1
SF3B4
BORCS5
BAG6
SURF6
YLPM1
POLR1A
ADPRHL2
NELFB
ECSIT
TRIM32
ALDH16A1
SRSF5
DRAP1
ANKS6
PGLS
NBR1
DALRD3
ERI3
CNST
VARS2
CIZ1
BRMS1
POLR2F
MED27
SLC39A3
TRIM38
HYAL3
PITHD1
SETD4
PRCC
RCC2
HMOX2
AHSA1
PSMB5
AATF
RAD9A
OXLD1
PIF1
DHODH
SPTBN2
NMRAL1
RNF26
HIRIP3
ARL2
CNOT9
MRPL22
SEL1L
TEDC2
RRP36
GANAB
GNB2
ZPR1
MOGS
NSUN5
QSOX2
GATAD2A
GTF3C5
ITFG1
RBM19
IMPDH1
FLAD1
SF3B5
SMYD5
RBM8A
INTS1
DVL1
TGOLN2
OR7E12P
SRPRB
POLR2I
C19orf70
EFTUD2
POLR3C
ALG3
NUP62
DPP3
SAMM50
PARS2
PIK3R2
C14orf28
DPM2
RECK
WRAP73
CUTA
SUPT6H
RABEPK
HGS
YIF1A
SPNS1
CDC34
MRPL27
BLOC1S4
MYO19
POLE
SMARCD2
TOMM40
LSM4
ASNA1
DEAF1
DDX28
AKT1
JMJD4
PSMB3
PRPF4
CNNM3
NDUFA7
TMEM201
JMJD6
ZNF296
UBAP2L
ATG101
LRRC42
MAPKAPK3
MPLKIP
ZNRD1
DUS1L
ISOC2
ASIC1
MRPL48
EIF2B2
CAPN1
RPUSD2
EXOSC7
PPIE
SPOUT1
NEU3
METTL1
FIS1
RIBC2
IQGAP1
MRM2
METTL17
PSMC4
ZC3H18
CYB561D2
PARP1
CCT3
XYLB
TCOF1
RTN4R
DFFA
CUEDC2
SF3A1
APEX1
POLR1E
ACLY
STRN4
CHAF1B
PRDX2
SCAF4
MRPS7
AARS
VAC14
RNF13
ISG20L2
SFMBT1
PTTG3P
TUBB
RAC3
HSPBP1
ZSCAN5A
BANF1
RIOX1
UROS
FUS
EIF3I
BTBD2
CNPY3
PPP4C
DPF2
ECHS1
ATP6V1E2
PEX10
PRPF19
TXLNA
NBPF1
GPR19
ALDOA
KAT2A
MSTO1
PSMD3
HIKESHI
MRPL40
RNF126
MRPS18B
DPCD
IPO9
IMP4
NOC4L
C19orf54
RBM10
GPAT4
GYS1
TYSND1
MORC2
ZNF598
NOL6
NDUFAF3
NUDT5
YRDC
KATNB1
FAHD2A
COASY
PELP1
PEBP1
CCDC124
RPL36
CCDC28A
NPHP4
RNASEH2C
TAOK2
XPO5
INO80E
DAD1
LSM7
HEXIM2
VPS51
CHID1
NRM
MAP2K2
BUD23
ARHGDIA
SSRP1
ZNRF1
SWI5
ZSCAN2
C12orf43
NIPSNAP1
GPANK1
POP5
SRRD
TNNI3
RPUSD4
SMPD2
NOSIP
GTF2H4
ADGRE5
RPS6KL1
MAP4K2
BRAT1
STOML2
TMCO6
SLC2A11
STIP1
AEN
NDUFB7
ALG9
SCARB2
SSU72
PSMC3
LRFN4
C16orf58
NMT1
GCDH
ILF3
FOXK2
ABCF2
NHP2
DDX11
POLR2E
SSBP4
FOXRED1
MRPL36
DCTPP1
ADSL
PCOTH
FBXL17
ACBD6
XAB2
RAN
TANK
CYB561
POP7
MAP1S
AGBL5
ATIC
ZNHIT2
GNA13
SNRPA
POLR1C
TBC1D7
G6PC3
BZW2
ZNF777
HTRA2
PIM3
YDJC
PPP1R35
EHMT1
RFT1
SUPV3L1
SLC35B1
DDX19A
CCDC51
LANCL2
PHPT1
MEN1
TRAPPC2L
CEP85
POLRMT
UBALD1
SMARCC1
PPP1R14B
ABHD15
PXN-AS1
CTU2
MRPL23
RPUSD3
ZMIZ2
TMEM223
TECR
PABPC4
ZNF496
CHAF1A
UBAP2
MRPL16
ORAI1
ZDHHC1
PAM16
PTOV1
CHCHD6
ALG1
ERAL1
DNAAF3
ERF
TTC26
MAZ
PNKP
PASK
PCYT2
CSTF2
NME6
PDCD4
TMEM205
PSME3
POLD1
CENPX
METTL26
MRPS16
TFPT
ILF2
BCL7A
HMBS
DDX56
KLHDC4
RAB3D
PTEN
CASP2
RAB30
SLC37A4
URB2
POLR2L
RNF103
MRPL37
KIFC1
SARS2
CDC42BPA
BPHL
FAAP20
TRMT112
PRRC2A
TMEM39B
CD164
LRRC59
DPAGT1
NOP14
TMEM41A
OPHN1
RDM1
KDM1A
SMIM4
PSMG3
POLM
TBL3
TMEM59
MRPL17
NUP93
MARCKSL1
MRPL21
IFRD2
GHDC
EMC9
PPP1R9B
PUSL1
LMBRD1
GPN2
MRPL11
PRR12
EPOP
ERG28
MLKL
AGTRAP
SCAMP4
ZNF581
NDUFA9
PCBD1
KHSRP
NDUFAF8
MRPS27
NUP85
ARHGEF19
HDHD5
TAMM41
MRPS18A
NAT10
KDM2B
MSRB1
CHERP
EIF3B
ACTR3B
WWC1
KRT18
TKFC
QDPR
MRPL54
GMPS
SBF2-AS1
TTC12
POLE4
CDK5
EMG1
RRP12
C12orf10
SHB
DDX51
SLC31A1
UBR4
RNF216
C12orf45
TIMM13
PPIH
PATL1
AACS
ZDHHC4
MRPL38
HASPIN
IFT22
POLR2D
TEAD4
COLCA1
NMB
TTLL4
COA1
APEH
SPC24
MRPL4
SYNGR2
PA2G4
RAB36
PDAP1
NTMT1
PEPD
FBL
KLC2
SMARCA4
APRT
PTPMT1
POLR2A
DNAAF5
POR
DHX33
LY6G5C
CCDC167
LRFN3
SLC25A39
WDR5
CENPBD1P1
SIVA1
MRPL41
EXOSC2
TTLL12
IMPDH2
POMGNT1
PYCR1
MCAT
CARHSP1
ACACA
SPRY4
ATP13A2
RAVER1
HYOU1
ECI1
ARHGEF9
ANKRD16
ANKRD39
RRP9
SSSCA1
ANKRD13B
CENPA
COPRS
CELSR2
DDX39A
SPRYD4
GARS
EPHB4
ENO1
ZBED6CL
LIG1
FAM173A
NSD2
FKBP4
EIF4G3
SFXN4
RP9
GRPEL1
CCDC137
HRAS
FDPS
SF3B3
EMC1
NOP16
TMEM191A
LONP1
YARS
GS1-124K5.4
B3GNTL1
KIAA1257
E2F2
ZMYND19
MFSD13A
CLN6
GEMIN5
YIF1B
POC1A
BCAT2
FARS2
STYXL1
PRR5
COMT
PUS1
MRPL2
RPARP-AS1
MCUR1
RPA2
BCR
C2orf70
TRMT1
RAD51B
TMC6
WDR18
TRRAP
NEK6
SLC1A5
GPI
MRPL58
ENKD1
RUVBL2
SPATA33
MMAB
PHB
MRPL12
SPSB2
CAMKMT
POLE3
SIGMAR1
DCPS
GALK1
TICRR
MTFP1
SMYD3
DUS3L
SLC4A2
GADD45GIP1
FOXRED2
PEMT
MTHFD1
ACP6
PGP
LOC101927609
DBNDD1
GLG1
TDP1
EXOSC5
ATP5F1D
AGAP1
OTUD1
FARSA
SLC3A2
NOB1
SLC19A1
TSC22D1
PAQR4
HSD17B8
PPIF
CROT
PTRH1
ALKBH2
TUBA4A
NTHL1
THOP1
PRMT1
DGKZ
SAP30L
FOXK1
ZSWIM6
MARCKS
GNG12
PKN3
SBK1
MIF
UTP20
ASPSCR1
TIMM50
C9orf16
SNRPF
PSENEN
FANCG
TYRO3
AKR7A2
UTP4
TNFAIP8L1
EHMT2
SLC25A10
POLA2
SEMA4D
C7orf50
CCNF
NBEAL2
TRAK2
UBE2M
USP36
SLC25A1
SLC16A1-AS1
OIP5-AS1
TMEM160
ARHGEF39
TKT
CDK2AP2
SLC25A51
MST1L
LOC101927746
MRPS2
AKT1S1
CYP3A7-CYP3A51P
HMGB3P1
NOP2
MRPL52
KIF22
BLMH
NDUFV3
PPRC1
MRPS17
RAD54L
MCM3
CLPB
SH2D3A
SOS2
TROAP
H1FX
LSM2
DHRS13
BCL2L12
CNOT3
FMO4
RANBP1
TRAP1
KHK
LYRM4
NABP2
SFXN2
ABCB6
PIEZO1
RRP1B
TPGS1
B3GALT6
CCDC85C
ENDOG
TWNK
PODXL2
FMC1
CMTM8
CAPN2
CENPO
SLC15A2
ESPL1
CAPN15
MMACHC
CHTF18
NDUFS7
KIFAP3
SCLY
BYSL
ODF2
CDCP1
CCDC134
PNP
LINC01224
SNX24
POLD2
RFC2
NUDT14
PGAM5
YPEL2
UNG
FGFRL1
PAAF1
TRIM28
MVB12A
MAD1L1
JPT1
CYP27B1
BID
BAIAP2
CDCA4
CKS1B
STMN1
PNPO
TM7SF2
UQCC3
SCO2
MRTO4
NCAPD3
LRP5
CEP41
PRR7
POLR3K
FANCA
FAM213B
FUT1
DFFB
PACSIN3
TRMT9B
DESI1
NCLN
ECE2
PGD
TMEM177
CSNK1E
DCXR
CD3EAP
TRPM2
AIFM2
CAD
ALKBH3
MRPS12
STEAP3
PSMG4
MAD2L2
TIMM10
DTYMK
POMGNT2
CCDC88C
PFKFB4
FBXO41
LMNB2
RUVBL1
CHAC1
SNRNP25
PRMT5
ECHDC2
SREBF1
WDR76
DHRS2
ZNF593
SRM
PATZ1
PLOD3
CD320
TCF19
CDK4
PFAS
RCC1
GGCX
CCDC85B
TPGS2
PHKA1
CCNG2
PCCB
SMIM37
RNASEH1-AS1
RABL6
ACOT7
CAST
TOMM22
RTKN
BAX
TMEM9
CCDC86
NUDT1
CHCHD5
KLF6
SF3A2
EPHA1
PFKM
ZNF511
GINS3
OGFOD3
RHBDF2
MRPS23
ADCY3
PAFAH1B3
DNMT1
THOC6
CNGA1
C4orf48
RFWD3
PDCD2L
PLEK2
HIRA
SOX12
CDK2
GSTP1
MDC1
SAC3D1
NME4
BRD3OS
PPIL1
RRP7A
LARS2
HIC2
FXN
MNX1-AS1
PPP2R3A
WDR24
TUBG1
FBRSL1
H2AFX
FAH
SLC1A4
MYL6B
MTA1
WDR34
IDH2
ZMAT1
TACC3
FOXP4
PDXK
PIMREG
SLC29A2
NMRK1
ZNF439
CDCA8
TIMELESS
ELFN1-AS1
WDR90
NCAPD2
CCDC146
ZBED3
NLE1
DNLZ
DANCR
LINC00597
EIF4EBP1
UAP1L1
MARS2
SPAG5
SCARB1
LRRC8E
PTPRB
ASF1B
SLC43A1
MRGBP
SHMT2
CDC25C
ACD
HIST3H2A
KLHL35
IPO4
CITED1
ERVK13-1
CCNE1
GCAT
TMEM185B
RNFT2
COPG2
ORC1
BDH2
NDE1
RAD51
SLC27A5
CTPS1
NME1
MCM5
CCND1
TMEM52
RMI2
JAG2
VARS
CENPM
DUSP14
LEPROT
CCNO
EVPL
SAPCD2
ADGRL1
GAD1
AUNIP
CDC45
HJURP
PTPN21
MAML2
PHLDA2
PLK1
SLC30A4
MCM7
CDC42EP1
GLS2
CDC25A
PTTG1
HMGA1
PLEKHG4
TLE4
DHCR24
STON2
KIF18B
UBE2T
KIF2C
FEN1
GCHFR
OTUB2
RAB15
PKM
NCAPH
RNASEL
PAK6
DHCR7
MYBL2
MCM2
GINS4
MCM4
TXNIP
IQGAP3
CDCA3
NPM3
PHF19
FUOM
MEX3D
PRRT3-AS1
SCD5
SORD
LRP8
LPCAT1
EPHA2
PSRC1
CEP72
SORL1
RNASEH2A
NUP210
TLCD1
NQO2
SPNS2
PARVB
PITX1
DUSP2
CDCA5
CDT1
RPP25
LOC100506691
SKA1
FASN
TK1
SKAP2
WDR54
B9D1
KIF4A
SLC29A1
KRCC1
TNFSF10
OPN3
AURKB
TFR2
IL27RA
NOS3
IFITM1
CDKAL1
MACROD1
SMKR1
MAN1A1
RHOU
UHRF1
GPT2
KIF20A
FAM83D
F12
GINS2
DST
POMZP3
BIRC5
CENPN
GRAMD2A
NT5DC2
GOLT1A
TCEAL9
WDR4
PBX1
HES6
TMEM97
AURKA
UBE2S
PLSCR4
CDC20
TRIP13
FOSL1
RRM2
CYB5R2
SLC40A1
FGFR4
ASNS
LPAR6
SOX9
FOXM1
PCSK9
MYEOV
CCNB1
TPX2
UBE2C
CBX2
MANEAL
MTMR11
PSPH
BIK
SYTL2
HHIP
ARRDC4
FAM107B
RUNDC3B
PELI2
CPLX1
PDGFD
ABCA5
PROCR
TNS4
NTN4
GRIN2D
CDH3
GINS1
SATB1
SLCO4A1
RNA45SN5
HPDL
PHGDH
SLC7A5
AJUBA
CDC6
MSX1
TCIM
STC2
PID1
FRZB
KISS1R
PRKACB
GDF15
FGFR2
CYP3A5
SELENOP
ZDHHC2
PRUNE2
CXCL1
TESC
TRIM29
GZMB
TLL2
MPPE1
VAPA
SELENOS
PPM1A
PSEN1
SGSM3
ANO7
TAOK3
GNAQ
TOR1B
ZMYND12
TCF7L2
TMEM131
TNFRSF21
CHMP1B
SPDEF
CHP1
LRP3
EZR
HID1
CANT1
AKAP5
TLN2
CDKL1
TRAF3IP2
TSPAN3
NUDT16
ATG4A
KLHL32
HSBP1L1
GRAMD1A
C6orf48
BCL10
SOGA1
ERN2
ABHD5
CIB1
DIRC2
MCU
UAP1
VPS37B
PLEKHA2
CYSTM1
TPSG1
UNC13B
HIGD1A
CAMK2D
CCNDBP1
TEP1
TSPAN15
B4GALT4
CREB3L4
SLC37A1
GALNT8
BCAR3
GAREM1
FAM174B
FOXP1
SMCO4
INPP1
CCNYL1
LOC100996583
ALDH6A1
AMOTL2
PTP4A1
RASAL1
LPCAT4
RIOK3
GALNT5
SLC17A5
EDEM3
SPPL2A
C15orf65
SERPINB1
TMEM61
CBFA2T3
SQOR
GRAMD2B
TLE1
ARHGAP42
PDE4D
PLD1
TSPAN13
CASD1
SLC35A1
UGDH
ENDOD1
NKD2
C3orf52
C2orf72
SLC18A1
NOD2
CATSPERB
DSC2
SRD5A3
HMGN2P46
SMIM14
SLC22A23
MBOAT1
RAB27A
FRMD4B
DLL1
GALNT7
PRSS12
HOXD1
FAM46A
LOC100505501
SIPA1L2
ABHD3
LGR4
DQX1
MBOAT2
GSKIP
MXD1
GNA14
NEDD9
LIPH
TPK1
ST3GAL4
EIF4E3
AMN
ATP2A3
FOXA3
GALNT12
RNASE4
MARCH3
CHST5
ELOVL6
C2
C1orf21
PITPNM3
STS
ECI2
TMCC3
KLK1
PLCL2
SLC2A13
SGPP2
RAB26
SLC41A2
RASD1
TMEM246
ALDH1L1
KCNK1
CA8
ANG
C4BPB
MB
TC2N
SSTR1
RAP1GAP
PTGER4
C9orf152
ASRGL1
PTP4A3
IL18
FOXA1
SLAIN1
PTGER2
S100A14
B3GNT6
HGD
KCNMB4
SIDT1
BLNK
CCDC68
ZBTB7C
ATOH1
BCAS1
TLR3
EPB41L4A
CD55
INSM1
TRIM36
GP2
KIAA1211
FRMD3
AGR2
GPAT3
TRPA1
LOC101929549
SMPDL3A
MS4A8
CREB3L1
CAPN9
HAGLR
RNF125
SCNN1A
FGFBP1
MRAP2
GNE
MLPH
ATP8A1
IQGAP2
FFAR4
TOX
ZC3H12C
WFDC2
ANXA13
PTPRR
TFF3
SLC1A1
COLCA2
TNFRSF11A
SERPINA1
MATN2
IL1R2
DNAJC12
SYT13
RAB27B
KIAA1324
SMIM31
LINC00261
SLC28A2
AQP3
SLITRK6
GCNT3
MUC5B
ST6GALNAC1
CTSE
SDR16C5
SLC6A14
RETNLB
L1TD1
TFF1
TCN1
AGR3
HEPACAM2
MUC2
FCGBP
SPINK4
ITLN1
REG4
