# Supplementary material for: Identification of the shared gene signature and biological mechanism between type 2 diabetes and colorectal cancer
Source: Front Genet. 2023 Oct 9;14:1202849. doi: 10.3389/fgene.2023.1202849 (PMC10593476; doi:10.3389/fgene.2023.1202849)
Supplement: Supplementary file 2 [file DataSheet1.ZIP › codes and data/GSE7014_hub.txt]

HOXB3
GAS2L1
GBP1
GREM2
TFCP2
ATP10A
YAE1D1
ING3
RIMS4
LANCL2
EFCAB12
CDKN2D
MUC17
PTPRD
METTL25
CSF2
CST11
MORC4
SLC23A3
RAB30
TREM2
DOPEY1
RERGL
DDX60
LINC01128
MAGEH1
PNP
PROCR
CREBZF
ZNF605
ASAP2
CHML
C15orf39
PPP1R16B
TMEM128
ABT1
MINDY2
MFSD5
LINC01000
TKTL1
KLF7
ATM
COMMD2
SPP1
RFXAP
PENK
BICC1
PDZD2
SGTB
PLCE1
FLRT3
ALDOB
CDC42BPA
PIP5K1B
GGCX
FAM124A
ARHGAP30
HKR1
SLC19A1
UVSSA
RCBTB2
NDRG4
FGFBP1
HEATR6
ATG16L2
2-Mar
CPXM1
PARP4
CCDC14
TRIM26
BMS1P2
KAT2A
CEP95
NME4
SDHAF1
TRIL
PARP14
ULK2
PITPNM1
LOC100049716
MSANTD2
AGXT
CSAD
HECTD4
ADCY7
PLEKHA2
RAD17
ERMARD
MGAT4A
FGF7P3
NCALD
OSTF1
KBTBD7
GATAD1
UBTD1
POU2F1
FAM174B
L3HYPDH
EYA4
CNR2
CCDC115
MGC12916
CYP3A4
FLJ46875
ACER3
SCD
TRMT11
IPP
DNALI1
OASL
EPB41L5
SIGLEC15
NUDT6
SHE
STX10
ENPEP
FBXL4
SENP7
INSIG2
WASF3
SERINC5
TTF1
NR2C2AP
NPY1R
ZFYVE21
SNX19
TEAD2
TRIP4
SH3RF3
EVA1A
EMC1
MBTD1
TMEM161B
PKD2
GLIPR2
C16orf87
PGAP1
NAA40
ZC3H6
ZNF430
ZNF711
ADGRL1
N4BP2L1
HCN2
CXorf56
AMT
SMURF2
ACBD4
PSMA3-AS1
PLEKHG6
NUDT18
PHAX
ZNF226
8-Mar
VPS13B
MCAT
SAMD9
C5orf51
CCDC167
TRIM45
ASB13
FAS
NUP37
OCEL1
TTI2
BCO2
TTC32
TCEAL8
UBE2T
WLS
NUDT16
XK
GTDC1
PRMT2
SAMD10
RNF214
TNFRSF21
MCC
KCTD15
ABHD10
ABCC9
CMPK2
XXYLT1
SCRN3
GPR50
ARFRP1
ANP32D
FOXH1
KIF2C
C2orf88
CLSTN2
HMGCS1
CCDC18-AS1
PF4
GSTT4
TMF1
TARBP1
PKP2
GIMAP6
ANKRA2
RPL10L
MYF5
CYP4X1
BOD1L1
TBCEL
OXNAD1
TMEM160
EBI3
TP53BP1
RRBP1
CCDC93
RBM6
GGT5
WDR59
ITCH
TET1
WAS
B4GALT3
AIFM2
PARG
PTPN13
NFATC3
GALC
NOV
HOXA5
LY86
ZNF271P
SH3BP5-AS1
ZNF776
ABCA11P
DMXL1
NID2
TBRG1
OIP5
CMTM4
BMS1
SLC6A2
CFAP20
TERF1
ZSCAN5A
METTL14
CYFIP2
STAT2
CXCL9
MAP2K5
DKK3
TDRD3
GOLGA3
SC5D
POMGNT1
SPDYE2
TP53RK
ZNF827
LRP6
NAV3
PON2
TLDC2
DNAH10
RAVER2
KLHL12
LRBA
ZDBF2
VPS37B
PPP1R9A
SCO2
SMARCA1
NHLRC3
DOCK5
ENC1
GLCCI1
PFKFB4
MINOS1P1
PCOLCE
HOXA-AS2
XRCC2
RGS14
CDCA7L
PLXNC1
AP1S1
ZNF71
DIAPH2
CYB561D1
RBM48
GGTA1P
C16orf91
NUSAP1
SLC35D1
TCP10L
LGI1
MCM4
ERI1
ST3GAL4
BPTF
ARF3
SNRNP48
HEATR5B
TNFAIP3
TMX3
PPWD1
LOC114224
ZSCAN31
RUFY2
PDCD7
CCND2
CTSG
LDLRAP1
EFHC1
HSPB11
TRUB1
SEC16B
THYN1
PEX7
CINP
SSTR1
PDZD11
ATP6AP1L
PTGER4
MGME1
GOLGB1
MAPK14
MEI1
GCC2
AKAP7
CEP57
C11orf71
RRP1B
BCL7C
ASCC1
GREB1L
BRCC3
DDHD2
PREX2
CYP1A2
MAPK8
TMEM41B
SLC44A1
ZNF273
ZNF581
GUCY1A2
WDPCP
PDXK
NKAP
MKRN2
CHCHD7
ELAVL2
ANKRD50
GSDMC
C6orf89
MPDU1
RNF170
WDFY3
ZHX3
AK8
STYXL1
EDIL3
RNF24
CROT
GPSM3
C8orf33
PIAS1
POLD1
FSD1L
GPR153
RNF217
SMIM4
FBXO42
APOC1
EXOSC9
KITLG
SHANK3
FLT1
STARD10
ERLIN2
MYO5A
JAM3
SLIT2
SDF2
SMIM7
IBA57
FRAT2
PARP2
GNAO1
ZNF652
GLOD4
HARS2
FAT1
INPP4A
LPAR6
RNF144A
PNPLA6
RAP2C
PRINS
WDR11
THUMPD1
RFC1
KLHL20
TGFB1
PFKFB1
CTDSPL
SH3YL1
TET2
TMEM176A
CASD1
EYA1
DUSP14
HELZ2
ELP3
CREB1
PSMG3
DPY19L4
LPGAT1
LOC100506990
GAS2
NPRL2
ITGA3
ABHD4
DAAM1
TBC1D5
PEG10
SNX14
DIP2A
PRKD3
ACADS
FAM200B
NAV1
SECISBP2L
CREB3
ZNF84
DNAH9
ECM2
SYNGR1
ZNF33A
MAP3K7
PCBD2
ZNF286A
STRN
NDRG3
PPHLN1
LMO7
IPO9
ALS2
PTPN4
RIMS2
PEX1
KCNN2
ZFYVE16
C7orf43
SNRNP35
TTLL12
TAF15
PSMB10
MFSD11
KCTD3
ANKIB1
SNX13
NBAS
FAM184B
XKR8
FRMD6
FAM199X
VPS39
SS18L1
WDR7
PRKACB
ZEB2
PPIL3
AAGAB
TTC14
GRB14
RPS6KA5
ATOX1
FST
TMEM256
MAGEF1
MFAP2
SETX
INPP5D
PRRC1
ANKRD12
NSD2
VPS45
KYAT3
SESN3
SH2D3A
CXorf40A
COQ7
DHDH
CXorf40B
UQCC3
KCNJ4
DNAJC13
KPNA5
IFI44L
USP48
IMPACT
LOC153684
SLC25A23
SLC16A8
MUC2
XAF1
ATP2B4
GALNT11
MAP3K3
SGSM2
MEOX2
LLGL1
LTBP1
ACAD8
MIA2
ANGEL2
C2orf68
CADM3
CLCC1
DIXDC1
MYO9A
TSPAN17
11-Sep
ITIH5
CWC27
MAP2K4
LDLRAD4
RNPC3
ZNF853
CCDC186
MTX3
SUPT20H
COMMD4
DROSHA
ISOC1
MPHOSPH8
RUNX1T1
TMEM131L
CD320
DLGAP4
YTHDC2
SSNA1
ZNF436
TAB3
NKAIN4
TPD52
JARID2
RAP2B
GTSE1
ERBB3
FBXW12
HDHD2
BBS2
GNAQ
FBXW2
ARHGAP12
IDS
CDYL
TCEAL7
C2CD5
PPARGC1B
LONRF2
RBAK
OXSR1
TMEM69
GPATCH8
ATG101
CCDC88A
DZIP3
NCBP2-AS2
FAM110B
NKIRAS2
CBX6
MRPS11
MYSM1
PHLDB2
AFDN
MAMDC2
SOX6
FREM2
PEX16
DOCK9
MME
SLF2
TP53INP1
C1orf115
AGGF1
URM1
BAD
TIA1
UBE2G2
FAM129B
CEP63
PTER
ARHGEF37
AIP
EML1
ITGA9
ATMIN
APOBEC3G
QSER1
MXRA5
NXPE3
NUCB2
SMAD1
SLC12A6
HPS1
ARF6
MRPS25
ALPK1
ZNF148
CCDC28A
LNPK
RAB9B
CX3CR1
CCDC84
GNAI3
NEDD4L
RWDD3
TAP1
NIPA2
ABHD3
DNAAF5
CIC
MAPKBP1
MAN1A2
ZMYM4
PIN4
EMC8
SIM1
GGCT
LST1
NUDT12
ARMCX6
MEGF10
LARP4B
AIG1
PSENEN
NCOA2
PMS2P3
MAPK9
SFRP4
MBTPS2
RECQL
MAP1S
DHRS3
QRSL1
VKORC1L1
SPOPL
TMEM184C
PIKFYVE
COA4
EYA3
SPIN1
RHOG
TCF7
DHFR
PNPLA4
CASTOR3
ZKSCAN1
XPO7
WASHC3
ELP1
TMPRSS6
MPDZ
C6orf203
CREB3L2
MED16
ZDHHC16
GNPTAB
JAK2
LYRM2
CHRDL1
ZADH2
R3HDM1
MEG3
PCNX1
SFT2D2
TMEM158
ABCB7
GPAM
RIPOR2
KIFAP3
TTC7B
DLC1
ZNF611
RNF168
NBN
LAMA4
DNAJC24
CAPRIN2
FKBP9
EPB41L2
BEX3
GUCY1A1
FAM166B
HDAC9
POMT2
HCG18
C1GALT1C1
GSTA4
MPG
MCCC2
VKORC1
LCOR
MBD5
MOSPD1
AGTPBP1
EXOC6
COPRS
NPNT
ARHGAP21
EGFR
FAM98B
SIX2
ABI2
NKTR
PNMA8A
ZNF160
ANKRD10-IT1
ABLIM3
ZC3H13
HAUS2
PXMP2
HLTF
TCAF1
MRPS31
BAZ2B
RNF167
AGO4
CPEB2
ZNF292
TOMM22
VPS8
ASPA
MLLT10
TOGARAM1
STON2
CYLD
ADGRA3
MPLKIP
RBMS1
MCCC1
RARS
MPP5
STX16
ASF1A
BMPR2
TMEM19
NSMCE2
EBF1
TUSC2
ARV1
FOXN2
LRRC37A2
ENPP5
LAMTOR2
SETBP1
PPIG
DPP9
RALGAPA1
RALY
CYP2J2
MSTN
PDCD2
TROVE2
TRAK2
TSC1
NEO1
FBXO6
PHF5A
APC
LYPLAL1
TSEN15
NTN4
SNX18
PTAR1
TSPO
CISD3
MRPL43
NR2C1
WBP4
BCL7B
ATXN7L3B
DKFZP586I1420
DHTKD1
MYH10
KLHL7
NOTCH2NL
LINC00888
MLF2
KMT5B
RGR
P2RX5
DESI2
LINC00938
GUF1
ICE2
GAB1
PPP4C
PER3
PIH1D1
LMO1
CROCCP2
WDR37
ELF2
LAMB2
FHOD3
CD151
ZC3H7B
PTPRB
METTL17
SMARCA4
DENND1B
RNF150
AP5M1
SRRM1
TRIM52-AS1
BPGM
RFX7
SF3A3
SSBP3
UPF2
COL5A2
NSUN5P1
WDR47
CCDC9B
MAP1LC3A
SCN7A
POLR2H
TM6SF1
EIF2D
MNAT1
MAST4
DCUN1D1
HMG20A
RMDN1
MYLK
DCTN6
COX15
XIAP
NUBP2
SRSF6
ELK4
MUM1L1
TRIO
TNFSF10
PRPF38B
USP46
HEXIM1
SCARA5
MYCBP2
ORC3
ZNF665
CLNS1A
FGL2
CCNL2
ARHGAP28
SLC16A7
CSNK1E
GLG1
BTNL9
MTMR3
SLK
NSRP1
OPA1
PFDN1
LSM2
FAM98A
FBLN5
AP1G1
PREP
MAP4K4
RASGRP3
FKSG49
ATP8B1
DNAJC2
CCNG2
TMEM64
C5orf15
CARS2
ZMYM2
FAM174A
ATRX
CDH13
NBPF1
PGRMC2
MAFG
MOB1B
MUT
CD93
LANCL1
ARMCX3
MDN1
SCPEP1
DNAJC11
MYOC
NFAT5
NEMF
RBM5
UBL4A
BCAP31
BEX2
LARP7
TPR
CD34
BMPR1A
CENPX
SNX1
FBXO11
ZDHHC17
SMAD9
PPP2R5C
PPARGC1A
KMT2E
MYH13
PPT1
THAP11
IREB2
ECHDC1
TNIK
CTXN3
RILP
SLC24A3
POGZ
CLOCK
DNAJC7
COQ3
RHOBTB3
CLASRP
PMPCB
VPS50
PHC3
NRP1
CCDC80
KAT7
IKBKB
MBNL1-AS1
HOMER2
DLEU2
JAGN1
ANKRD40
KLHL2
TULP4
NXT1
RCBTB1
ASPN
LINC01279
RAB3GAP1
TRAK1
DPT
ARHGAP29
MRPL11
PCYT1A
FAM217B
MYBPH
VPS36
HEG1
DDX46
RTF1
ANP32A
SNX4
LTA4H
EHBP1L1
FNDC1
IDH1
TIMM17B
FECH
TAOK1
FRA10AC1
DIRC2
CCAR1
IRF7
UTRN
MRPS12
PODXL
RASA1
RNASEH2C
IGF1
N4BP2L2
TSTD1
PGF
SCFD1
KREMEN1
CLASP1
ROCK1
MARCKS
ADD3
HACD1
FAM198B
CHD2
EMC2
ARHGAP24
PREB
ATF2
GADD45GIP1
TMEM212
WDR83OS
VPS72
NCOR1
ANOS1
MMS19
ADGRF5
MKL2
HELZ
SEMA6D
SSR1
TUSC1
MAN1B1-DT
ITFG1
USP34
TMCC1
ARFGEF2
IFIT1
HOOK3
EZH1
PRR16
PAX8
HSD17B4
LIMA1
XRN1
TCEAL4
SDC2
SIVA1
DDX39A
GSK3B
GALNT1
CDC37
LMBRD1
VAMP5
AASDHPPT
USF3
EIF5B
SHQ1
GLT8D1
MYLK3
ADIPOR2
LTN1
CNKSR2
ZDHHC7
TNRC6B
OSBPL6
FOXJ3
VPS13A
C6orf62
DYSF
PDGFRL
PRSS23
MRPS18C
VEZT
PTPN21
TUG1
PTPRS
MAGED2
GOLGA8A
TFDP2
ZIC1
ABI3BP
TTC37
APPL1
STAC3
E2F8
UNC13B
LSM14A
TP63
TMEM131
RIF1
TRAPPC5
ZNF638
RCOR3
NCK2
CPEB3
ANP32E
DCLK1
RANBP2
RCN2
MKL1
BCL2
MRPS10
ERCC1
ETFDH
NOTCH2
UFL1
CEP85
ATXN1
PDGFC
DIP2C
HSD17B7
UPF3A
PTRHD1
CLCN3
GOLGA8N
MIEN1
ANKRD28
WDR26
USP32
USP32P2
GUCD1
VAPB
OLIG1
PIP4K2B
SIDT2
ZFPM2
ZBED5
FGD4
DUSP10
GFM1
LINC00312
ATAD1
AUH
KALRN
RCHY1
IARS2
SEC62
PLS3
RICTOR
AGPAT5
ABCA5
DBT
SUGP2
KLHDC8B
MRPL16
NPFFR1
BRD3
VPS13C
DOK5
PAM16
IMPAD1
LRRFIP2
IBTK
DPP8
CCDC43
NDUFAF1
MTSS1
MDM2
HNRNPA3
CIPC
AKTIP
OSBP
BIRC6
ITIH4
CLASP2
ACTR10
AKAP13
DICER1
CDK13
DTX2P1-UPK3BP1-PMS2P11
PRDX5
SLC30A9
ARHGAP35
MYO1C
DPYSL3
HIST2H2BE
ARMCX1
MYLIP
CD9
ALDH5A1
MAPT
PDE5A
LCLAT1
NTMT1
SLC25A16
USP16
ECHDC2
MYH7B
HMGN1
NR1D2
7-Mar
WAC-AS1
FBXW7
DDR2
CAPRIN1
SMOC2
AHCYL2
ANKRD23
SLTM
PDLIM2
DUT
KBTBD2
EPM2AIP1
SLC35E1
ACSL3
LRP1B
MRPL12
ADHFE1
SMARCE1
RSRC2
TBL1XR1
PLA2G4C
UFSP2
PDGFRA
DNM1L
METTL5
LAMC1
PCMTD2
NES
C1S
TACC1
FBXO9
ECI1
POLR2B
RAB18
OSBPL11
KIAA0232
CILP
PTEN
SYNCRIP
SLAIN2
UBE2H
FAM210B
LAMTOR1
ANKH
MDFIC
CEP68
UBR2
HES1
SOBP
RAB7A
FZD4
FBXO21
MACF1
CRBN
KCNJ2
GYPC
CACNG4
ATP1B4
PSME4
SPX
TRIP12
MLLT11
DYNC1LI2
MCRIP2
ARGLU1
RCAN2
PPARA
TRIM8
SARAF
CXCL12
H2AFV
NPY6R
SOS2
MSI2
SYNE1
DPM1
SLC12A2
SGCD
ALDH9A1
TCF4
GRHPR
PLP2
TGFB2
PBX1
R3HDM2
GTF2H3
RAPH1
KAT2B
PPM1K
USP14
USP47
FDFT1
DGLUCY
PAFAH1B1
ERBIN
TNFRSF14-AS1
ZDHHC2
HBS1L
SMIM19
B3GALNT2
BVES
AZIN1
CEP350
KLC1
NAA38
NFIA
CALD1
MED13
TOMM20
PNRC2
CHTOP
NDUFB7
ARPP21
NIPSNAP3B
LINC00844
RETSAT
SLC25A36
RNF146
FOXN3
DDX6
GHR
BCAS2
BLVRB
KLF15
MFAP5
OXCT1
ZMYND11
TIMP3
ABCA8
OSBPL1A
SON
METAP2
AKAP9
SMDT1
CPE
CCSER2
YME1L1
KIAA1671
ADAM33
ROCK2
MYOM3
VAMP3
RCSD1
SMARCA2
POLB
ACTR2
IFI27L2
AURKAIP1
LNPEP
NDUFS6
SYNC
TNKS2
CAMK2B
LSM10
COL21A1
GS1-124K5.11
C4orf3
LUM
TRIM54
PAIP2B
AIMP2
SETD3
GRB10
OGT
YAP1
ATP6V0B
NEDD4
IRS1
VWA8
ASB8
LUC7L3
SATB1
USP9X
PRUNE2
ENDOG
C19orf70
FILIP1L
ANK2
OXA1L
ARHGEF12
OAT
WSB1
ANAPC11
RSPO3
TOP2B
ALPK2
SLC25A30
NR2F2
RBBP7
TMEM245
WSB2
RRAGD
PRKAA2
SF3B5
C9orf64
MED14
SACS
ESD
ADCY2
CELF1
PCM1
ADSL
SRSF5
PRRX1
ZBTB44
TBC1D4
ATP8A1
HOXA10
IDH3B
KIAA1109
APOPT1
LRRC40
NFIB
PRKG1
NDUFA3
PPP1R12B
FN1
BHLHE41
POLE4
MZT2B
A2M
NDUFV3
SAMM50
NT5C2
ZNF721
DDAH1
LAMP2
TMEM47
KLHDC2
S100A10
MYL5
MRPL34
PSMD1
CCNI
UBE2E3
GPX1
HOXC10
ARHGEF6
PSMC1
FSTL1
CXCL14
SNX7
LOC100289333
TMOD1
ECI2
COL15A1
RPL7L1
NPTN
EFCAB14
KHDRBS1
MAOB
CD99
SERINC1
FBN1
ANAPC16
MAP3K7CL
NARS
SGCB
ENDOD1
GTF3C6
HTATSF1
SLC16A1
COL6A1
NRDC
THBS4
SF3B1
HNRNPD
COL4A3
RBFOX2
ASXL2
PRKCQ
TUBA1A
TOMM70
PALMD
SUN1
NDUFA8
PDLIM7
COL1A1
TSPAN7
ZBTB20
NDUFA11
ZEB1
DMD
FEM1A
KIF5B
RNF144B
ALKBH5
PTGDS
HERC1
IMPA2
SLMAP
HINT3
DUSP27
CKM
CAB39
SLC40A1
SEMA3C
OTUD4
SCARB2
EPAS1
CAV1
SAMD4A
WWP1
TMBIM4
PEBP1
SPARC
NNT
UBR3
UBE2G1
SSPN
CHP1
RNF13
OCIAD1
MTUS1
USP54
MYH3
DDX17
MAF
SDHA
GNG5
NREP
CAMK2D
RBFOX1
DYNLL2
PSMB3
PCYOX1
OIP5-AS1
LRRC2
FYCO1
MYH4
ITM2B
BLCAP
EIF4B
TSPYL1
SPTBN1
STARD7
MYH8
GOLGA4
LGALSL
UBE2D1
ALDH2
AKAP1
CS
ACADVL
ARPC2
TEAD1
EID1
SAR1B
ANK3
FAM220A
COL1A2
HECTD1
RHOBTB1
FAM96B
TBX15
GBE1
S100A4
HMGN3
LRRFIP1
TCEA3
UQCR10
RHOQ
BIN1
NAA50
CDV3
AHNAK
ASAH1
PALLD
PTP4A1
DCAF6
ABLIM1
PFN2
NFE2L1
SIX1
UBB
NACAP1
PPP1R3A
SMYD1
BTBD1
VDAC1
GNAS
HMGB1
COQ10A
SERBP1
HIPK3
PDP1
SELENOP
MYH6
MAP4
FBXO40
RGS5
TXLNB
CCNG1
GSN
SERPINF1
FBP2
LIMCH1
GOT1
OPHN1
PLEKHA5
USO1
GPD1L
MBNL1
RAB10
DDIT4L
COL3A1
MYOM1
YWHAG
NACA
LAPTM4B
HJV
SMTNL1
NDRG2
DST
XPO4
NORAD
PRR11
FXR1
ND4
CAP2
PPP2R3A
MYF6
CACNA2D1
NUCKS1
AQP4
CASQ2
RPL11
JPH1
CIRBP
CUTC
HNRNPH1
SLN
ATP1B1
KIF1B
HSPA2
CAPN3
USP13
KTN1
TNNT1
UGP2
NEXN
MYL12A
SVIL
TRDN
ATP1A2
LDHB
MYBPC1
CFL2
ZNF106
MYOM2
CD36
SYNPO2
SYNM
PDLIM5
PPP1CB
SMPX
LDB3
MYOZ2
NRAP
AGL
PFKM
ATP2A2
MYL6B
FHL1
XIRP2
TTN
MYOT
CMYA5
AMPD1
NEB
MYH1
HBB
ELP6
LMF1
PSMC3IP
IKBKG
PRPF38A
CTDP1
RHPN1
JMJD8
HLA-DOA
PEX6
ITGAL
FOXRED1
PLOD1
GTPBP2
SREBF2
BRSK2
PHF6
THTPA
GALNT5
TREM1
IRF4
NINJ1
STUM
FAM3A
FAM43A
GPR146
NOL4L
FOXD1
MAPK7
TSPAN11
FAM160B2
BAK1
BOLA1
C8orf82
PRDM6
RNGTT
CX3CL1
MIA
HOXD9
CREB3L1
MLST8
OR7E12P
ANKRD35
GNA12
OTUD7B
SPATA2L
CASKIN2
PNKP
CRTC1
MPND
POLA1
SPRYD4
USP21
TBX2
PKN1
ZNF276
THAP8
LOC100652768
LMAN1L
CD33
WDR81
TBC1D13
MARK4
HYAL1
NME3
LRFN3
DPF1
MTX1
ZNF358
KCNB1
SLC26A11
GON4L
C1orf94
IRF5
FUK
SH2D4A
MAP6
PCYT2
CAPS
CAND1
PDCD2L
PRMT7
MTO1
GJD4
CST5
HOXC4
MC2R
FAM173A
HIC1
DCPS
AMIGO1
PMVK
MSRA
RAD54L2
PALM3
IPO4
DMRT2
HSPBP1
ACOT8
AP1M2
KIAA0040
LOC100507560
PTGR1
IRX5
MARVELD1
DCUN1D4
RNF44
CEP170B
LDB1
INAFM1
WDR73
COQ6
KIF3C
FAM229B
ZNF672
GSTZ1
RITA1
FKBPL
ZFPL1
FMOD
NPRL3
STIM1
WWOX
TBC1D22A
PWWP2B
TMED1
SAC3D1
VPS25
NSG1
OR7E156P
TMEM223
DTX3
TSR3
ERBB2
SEMA6C
RFXANK
WDR18
ZNF76
ZNF740
PITX1
TKFC
ACAA1
FDX1L
KYAT1
COMMD9
ERAL1
MOSPD3
TMEM42
AKR7A3
DNAJC16
SMPD1
ETHE1
HRAS
LRP3
SH2D3C
ZDHHC4
MYOD1
ELP5
AKT1S1
TNNI3
PFKL
MBD3
MGMT
TMEM9
SLC48A1
LRRK2
USF2
BTBD2
COPS7A
SNAPC4
TESK1
BTN3A1
HDDC3
AHDC1
KIF22
MRPL4
ISOC2
BARD1
DNPH1
ZNF862
FAHD2A
ASAP3
SNX17
MRPL2
C11orf74
ST3GAL3
YIPF3
RMND5B
SLC37A4
PMEPA1
RAPSN
FAH
TRIM29
TLE2
EMC9
TRIM55
THAP4
SH2B2
BCKDK
DECR2
DVL3
ATG4D
RPUSD3
TMEM134
ZNF511
NECAB3
CRYBG3
RNF40
CCDC25
MYBBP1A
NUCB1
TIMM13
IPO13
SCAMP3
TMEM143
REX1BD
AKT2
OGFOD3
DMAC2
FHOD1
NR4A2
SELENBP1
AKR7A2
RABL6
FAM53C
HOXC6
PPP1R11
MRPL23
UBE2F
TXN2
HNRNPL
C8orf59
CRAT
ABHD17A
HOTS
TST
MTREX
RANBP6
LRRC20
LIFR
IRX3
PLCL2
DEXI
ZCRB1
GTF2IRD2
MICU2
TRPT1
RNF123
REPIN1
FAM46C
MRPL57
DYNC1I2
PPP1R14C
CLINT1
OXR1
IGFN1
TM4SF1
ISCA1
COX20
CCDC47
ZRANB2
TMEM109
REEP5
EMC6
MACROD1
TECR
BLOC1S6
ALKBH7
SNTA1
GNG11
RBM39
ATXN10
BSG
PHB2
SEM1
ZFR
CHORDC1
LRPPRC
PPP3CA
2-Sep
SRSF11
ACAA2
PGP
HAX1
MAF1
TWF2
CTNNB1
CUL5
CUL3
HOMER1
PHKB
TUFM
MAT2A
POLR2I
APP
VBP1
DDX1
RAB2A
MDH2
ETFA
HSDL2
ATP5F1D
MALAT1
PREPL
POPDC3
CDC42
DSTN
COPS5
HNRNPDL
PAIP2
SRP9
MRPL41
ASB2
NDUFV2
RPS15A
CST3
MORF4L1
SET
SH3BGR
EIF4G2
SPARCL1
PGK1
TMSB4X
PKIA
HADHB
EEF1A1
PDE4DIP
LDHA
RFNG
PTGR2
IKZF2
LIAS
EXTL2
TRMT61B
POP5
ELOA
ZNF252P
TATDN3
OMA1
KLHL9
STYX
BIVM
AFTPH
SLC25A37
THNSL2
MAIP1
PCCB
CBR4
MUTYH
PLCB1
MCEE
NSL1
PRRG1
AIFM1
MRPL35
MRS2
TFDP1
SLCO5A1
MOCS2
COQ2
NDFIP2
LACTB2
TM2D1
NR3C2
FBXL17
PLGRKT
SCCPDH
PEX19
MAP2K6
HCCS
EXOC4
FASTKD1
MRPS30
ARPC5L
TSN
RNF141
RWDD4
MRPL1
LEPROT
PTCD3
NADK2
GTPBP8
APOOL
MRPS22
ANKRD46
C1D
TEX2
MTX2
MRPS35
TMEM106B
TAPT1
MRPS28
COMMD3
IER3IP1
SMIM20
ZNF706
UQCC1
DNAJC19
MRPL19
NDFIP1
TMX4
RHOT1
ZNF330
COX16
PHF10
MSRB3
DENR
COX11
LYRM7
PPA2
IMMT
TMEM126A
APIP
HIBADH
HDDC2
DECR1
TIMMDC1
ENSA
SCP2
CISD1
NDUFA9
STRADB
MRPS33
CNOT7
MPC2
FAM96A
DLAT
ATPAF1
COX5A
RPP14
TIMM21
MINOS1
PPP1R3B
ANO5
SMIM30
TIMM17A
MRPL51
GCSH
IDI1
PCMTD1
NDUFA10
GRSF1
NDUFB6
CHCHD3
ASPH
HIGD1A
NDUFS4
PDHX
SUCLG1
SUCLA2
SDHB
NDUFA6
ATP5IF1
NCOA4
FH
ATP5F1E
SYNE2
NDUFA5
NDUFS1
NDUFC1
MRPL15
PDHA1
PPTC7
SLC25A12
ZYG11B
SDHD
FAM162A
NDUFS2
ATP5ME
CLIC5
PHYH
NDUFA12
MPC1
NDUFAB1
GHITM
NDUFB5
MRPL33
VDAC2
CAPZA2
BZW2
ATP5MPL
NDUFA1
NDUFB3
PRDX3
ATP5PD
PARK7
COX7C
SLC25A3
AK3
NDUFA4
ATP5PB
UQCRC2
TSPAN3
ATP5MD
FKBP3
PPP3CB
UQCRFS1
ACADM
ATP5PF
ATP5PO
ATP5F1C
NIPSNAP2
CYCS
UQCRB
ACAT1
COX6C
SLC25A4
COX7B
VDAC3
ATP5F1A
MDH1
RTN4
TMEM63B
TAAR5
KIAA0753
GCAT
AQP6
RAB20
STAG3L4
SNX15
ZMYND19
SH3BP4
GAS7
PTPMT1
B4GALT1
LUZP1
SHPK
PLA2G6
POLR3C
ZNF746
MATN2
WNT5A
EGR3
NCAPH2
PLEK
EMB
ZCWPW1
CENPBD1P1
LOC643072
MGAT5
PCDH9
SELENOO
MRGBP
SEMA7A
ENGASE
PUS1
KIF13A
OSBPL7
BCL10
ADH4
HIP1R
SYT2
PRCC
SP6
ZBTB21
IRF1
INMT
WDR46
TRIM47
NT5C3B
RABEPK
STEAP1
NUDT17
TRMT12
UGDH
CEMIP2
HMGXB3
POLR1B
ZDHHC11
MED8
OCRL
CAMK2A
RBM33
CTPS1
COA7
HINFP
ZNF598
KRT7
PDPN
HS6ST2
BTN2A3P
MKNK1
CNOT9
LPAR2
CHST7
GRK6
MFSD3
CARHSP1
EHD1
RRP8
GPN2
SKIV2L
GAR1
RNASE6
RIPK3
TMEM208
SLC2A3
PP7080
PDX1
ANO4
SCUBE2
LARGE2
ECE2
CYP2C9
CLMN
MED10
HPCAL1
SERINC2
BAIAP3
CD99P1
SMARCB1
TNFAIP1
URGCP
MED30
ARSD
KCTD2
TRABD
PSMB8
NOX1
RAB5C
ENTPD6
CHCHD5
DRAM1
TTTY11
ATXN7L3
SDAD1
SYTL2
HMG20B
ZNHIT2
CST4
ATP1B2
USP30
DNMT3A
CD38
TRIM27
KCTD5
SERPINA1
FCMR
MX1
LTBR
GABARAPL3
COMP
NDST1
VARS2
NSD3
KRT37
KCNE2
CLN8
TMEM138
POLR1E
DUSP18
PMF1
NFYA
H2AFY2
DEAF1
TBX1
CLCN5
DAXX
GART
GEMIN4
APRT
ZNF219
TSPAN18
NUP85
NCOA5
ERMP1
PHC1
OR6A2
LOC101927752
CDC42EP2
MANBAL
SNRNP40
COMTD1
SYMPK
EGFL7
OSBPL10
RBM14
MRM3
PRKAB1
PSMB9
MT4
RBFA
MON1A
NGB
URB2
FAM193B
IKZF4
WNK2
BAZ1A
UBA5
DCAF11
ZDHHC9
RNF126P1
PAGR1
GNAI2
DKK2
AVPI1
CCND3
TBCK
CYP2A6
GRASP
TNK1
RIMKLB
APCDD1
BST2
LINC00339
POLR1C
WDYHV1
AURKA
NRXN3
DRG2
SIGLEC7
SGSM3
MVB12A
KIAA2013
ZNF217
VENTX
AEN
SEC24D
S1PR4
SYT11
KRT6B
RET
EVA1C
GIPC1
ZNF580
CLPS
KIDINS220
C1orf35
CD53
F5
RAB35
SDCCAG3
PTRH1
CRADD
ZFY
FDPS
TEAD3
HYAL2
PBX2
ADAMTS9
CHSY1
C1QTNF3
RALGPS2
PTPN2
B3GAT3
APLNR
PTGES2
ISG20L2
B4GALT2
DDA1
TRAF3IP3
LSP1
KLF12
PRSS22
DDX41
TMEM161A
WDR35
GDPD3
TAF6L
TTLL11
TIE1
CDC42EP4
HEY2
TICAM1
NLN
ABCC8
SH3BGRL
FLOT2
CPA3
HSBP1L1
ALG3
OXLD1
GOSR1
ARPC1B
YRDC
KDELR1
DGUOK
PABPN1
BCL2L12
COASY
MECP2
HSF4
APBB2
DDX56
PRPSAP1
CLK3
GEMIN7
MMP3
RXRB
PHF23
RFC2
TSTA3
ALAD
NIPSNAP1
LINC01193
POLR3K
DDX49
THRSP
YPEL1
TKT
HTRA2
ZNF704
POMGNT2
TMEM250
PPP1R10
CPSF4
PRPH2
ARHGAP5-AS1
THBS2
EN1
PGS1
PPIH
ANKFY1
PSEN2
ITGA5
UBE2S
TNFRSF10B
PTPN1
GOLGA2
DTNBP1
SCRN2
ITPKB
HVCN1
DPH2
C19orf24
COL13A1
MRPS34
CKS1B
ABTB1
RNF220
ZNF503-AS1
RANGRF
CEBPA
BCL2L11
BRAF
ZNF586
RAE1
LARP1B
TSFM
PEMT
HSD17B8
GOSR2
MAPK4
FLJ37453
VAMP8
ETV4
LAMTOR4
KCNN1
KIT
PEPD
FAM189B
TBL2
DPM3
NEU1
ZFYVE19
ZKSCAN4
AHSA2P
TAF1D
GPANK1
FAM69A
SCAF11
RALGDS
RIOX1
MRPL55
PA2G4
TGS1
TRAF3IP2
MPPED2
PCTP
TMEM150A
SFN
RNF128
STK10
ZNF641
ARFIP2
SPR
MYDGF
AR
ZSCAN30
USE1
SOCS7
PTPDC1
UBN2
TBC1D9B
ICAM2
GIT1
ID2
CDC42SE1
RAB11FIP2
SPRYD3
DNLZ
C9orf16
CYBC1
EBPL
CYBA
C12orf4
PTPN18
CTU2
PCBD1
MRPL17
TMEM54
CABIN1
ELF1
DAAM2
UCK1
SLC25A39
TRAFD1
FLAD1
FRMD8
CCDC12
EXOSC4
ARHGAP18
OGN
NOP2
PXDC1
TADA3
SERPINH1
INPP5K
PPP1R15B
ERI3
CYP4B1
RSBN1
PLCG1
PDE12
COQ10B
EEPD1
CRTC2
EDNRB
WDR3
NELFB
RSAD1
RBP4
BORCS8
CARMIL3
DPP3
WDR43
PLEKHH3
HECTD3
MFAP4
ZNF43
RXRG
COLGALT2
D2HGDH
ADPRHL2
TMEM8A
SLC10A3
MAPRE3
DET1
PUS7
ORMDL2
MVB12B
SMIM27
APOL2
CCDC85B
TMEM219
ASNA1
SHMT2
HSP90B1
TMCC2
RASAL2
MVK
ILKAP
LSM6
APBA3
NOB1
MEA1
SSBP4
WDR62
RPS6KA2
SUOX
LMAN2
ACVR2A
SPSB1
WDR13
GNL2
SENP2
PIK3C2B
EIF2AK3
COLQ
ITPRIP
BLOC1S4
EIF6
TOX4
ALYREF
CFAP97
TRMT6
GTF2B
MRPS26
SLC39A1
RRAS
CTSH
HSPG2
CCNH
SNRPF
SPPL3
NEURL1B
MIIP
MGAT4B
CIAPIN1
LRP1
MRTO4
STX8
PDCD6
UBE2W
ENOX2
BABAM1
NINJ2
COG4
SEC24A
NR1H2
AGRN
DGAT1
PIN1
WDR74
ABCA2
PRKCQ-AS1
ZC3H7A
PGM2L1
FTSJ1
C12orf10
SHC1
PEAK1
METTL1
MIF4GD
MTFP1
MEDAG
PLA2G15
EXOSC5
SNF8
MANF
MLEC
UIMC1
CHIC2
CSNK1G2
NPC1
ZFAT
PPP1R1C
PNISR
CHTF8
CCDC59
COPZ1
SLC25A38
CNTROB
UGCG
RBM7
RPS19BP1
CC2D1B
MYORG
TRAPPC1
SCAND1
ELOVL5
DRAP1
GTPBP6
CXXC1
TINF2
RNF149
ST3GAL2
MRPS17
SRI
PDE4A
ATP2B2
DEF8
BRPF1
CHST14
HNRNPF
C22orf39
CNNM4
C9orf72
NANS
PPP1R18
P2RY2
PHF1
CD14
FAM20C
SH3KBP1
TMEM184B
TUBG1
NOP14
ATP2A1-AS1
RBMS3
METTL26
GTF2F2
CALM1
TIMP4
NAA60
BCAR1
PAICS
TLNRD1
MRPL49
KDM2A
ZYX
DBP
SAV1
AKR1A1
SRA1
MRC2
RPF2
ECSIT
TYROBP
S100A16
TRAPPC3
MVP
CDK2AP2
NECTIN1
RGCC
SLC22A3
SSC5D
TIMM10
PAK1
MAD2L2
MRPL54
PSMG4
PRELID1
ELOF1
CCNQ
GUK1
KIAA1191
COPZ2
CAVIN2
FZD7
CDC34
PLSCR1
NAA10
FAM76A
SLC29A2
GPS1
MOB2
IRAK2
KDSR
ABCC5
MRPS14
GJA1
GNB2
ZNRF1
UBAP1
PLA2G12A
MRPS18A
ESRRA
FAM78A
EIF4A3
ACTR1B
CDK4
SBK1
RNF19B
NDUFAF2
HMBOX1
CENPV
CNTD2
BNIP3L
SH3RF1
SNAP23
C6orf48
TRIP10
APEH
MRPL9
TSEN34
FKBP1A
GPRC5C
MAK16
ANKMY2
COL5A1
TMEM87A
TIMM50
FUT6
CDC16
CAV2
RELL1
FBLN2
TMEM11
OSTC
BYSL
POP7
COPE
GRPEL1
HIBCH
PGAM1
EMG1
EIF4E2
EFNA1
PITPNB
TEAD4
STOML2
FAM89B
CUEDC2
FNIP2
PIM1
EIF2B4
SRPK1
ZSWIM7
PSMG1
IFI27
SMIM3
PPIF
SRPX
LMF2
LRRC59
MGST2
ORAI1
KLF13
PEA15
TRIM7
KCNA7
COX7A2L
GOLPH3
MRPL37
DIMT1
MIDN
TM2D3
CD163
NEDD9
PATJ
MRPL38
CARNS1
ZNHIT1
DCTN3
YTHDF1
SPTSSA
MID1IP1
KLHL8
UBXN1
CLPP
SLC20A2
SPG21
SEC13
ZNF423
SCN4A
AP2S1
LONRF1
PRELP
POLDIP2
BUD23
COL6A2
DNPEP
SERP1
POLD2
TCAIM
CLIC1
SLC25A28
RASD1
VPS28
FBXO10
RAB1B
IFRD2
AHCY
DNAJA3
POLR2E
SSR2
ITPK1
SLC4A7
HDGF
CDK9
CLTA
RABEP1
METTL22
SLC6A8
PPP1CA
DHX32
TMEM108
NIFK
TNIP2
ALAS1
YIF1A
TYRP1
IGDCC4
AGPAT2
PPIC
MAPK12
S100A11
ASS1
ZNF593
MLX
FRY
PLCD4
SEC61B
ITGB1BP2
FBXW5
ITM2A
TMEM120A
LINC-PINT
RABAC1
RNF114
REEP1
RNF181
MRPL20
UXT
CTGF
TOMM5
F13A1
TRIR
SSR4
TNFRSF1A
UTP4
UBE2M
PSME1
SEPHS2
ARL2
CIB1
CLTB
ZFP36L1
KRTCAP2
CPED1
AUP1
ABCD3
GPT2
CAMK2G
DUSP23
TMEM147
SURF1
GADD45G
C12orf57
ARF4
STEAP4
C5orf24
RPL22L1
RPS6KA3
TGIF1
C3
SLC25A5
RPN1
MGST1
STK40
ALDH3A2
CISH
SAT1
PDZRN3
SNUPN
NME1
CTSL
PTX3
TAF10
TNIP1
VPS4A
ELL2
FNDC3B
NOP16
FIS1
SNRPB
SLC25A33
CSRNP1
KLHDC3
NHP2
S100A8
THBS1
NRIP1
UBALD2
RAP1B
CHI3L1
SHISA2
JUNB
LMAN1
ROMO1
SFPQ
ICMT
SELENOH
MRPL36
SCN1B
BTBD6
WBP1L
MRPL24
PTTG1IP
PM20D2
ATP6V0C
IMP4
NT5C3A
SHISA4
POLR2J
B4GALT5
APOLD1
KLF9
BAG1
SYNPO2L
QDPR
MN1
ANXA11
COQ9
CAPNS1
AKR1B1
NDUFB8
SMTNL2
TRMT112
TMEM258
SPAG7
GSTP1
DDX21
EPDR1
NUPR1
DNAJB9
BTG1
SOCS3
GPD1
FNTA
C10orf71
TIMP1
CHCHD2
CBFB
PADI2
HSPB2
RPS16
IL6R
PDE4D
NFKBIA
MYOZ3
C19orf53
POLR2L
PCBP1
CXXC5
SYPL2
UBA52
ETS2
SNRPD2
HNRNPAB
GPX4
SLC25A11
GSTO1
ENO1
RPS14
STAT3
PAM
SQOR
MIF
TMEM52
JPH2
RPL3L
STOM
PRNP
PFN1
SGK1
PRDX6
GADD45B
IFITM1
TGM2
ELOB
HADH
IRS2
SYNGR2
RPL35
RPLP1
MYC
FAU
IER5
COX6A2
IMPDH2
FBXO3
WTAP
MTHFD2
ZFP36L2
ODC1
SRGN
CAT
RPL15
IP6K3
RPL18
DDN
RPL8
CD55
EIF5A
RPS15
DES
KLF10
NUDT3
RPS9
MGST3
GOT2
SLC19A2
MLF1
CTSB
TUBA1C
RPS5
RPL36
PLIN2
FNDC5
ANK1
IFITM2
PDHB
UACA
RPS10
PNRC1
RPS19
IFITM3
RAD23A
SLC39A14
DDIT4
CDKN1A
HSPB3
TOB1
FABP3
ATP5F1B
DLD
ADSSL1
C11orf96
BTG2
RPLP0
NAMPT
RHOB
IGFBP5
TCAP
MAFF
ZFP36
ZFAND5
PGM1
IL17D
GADD45A
NFIL3
CEBPB
PFKFB3
APOBEC2
LRRC39
GLRX
CEBPD
PPIA
FTL
MEF2C
GPX3
PTPRO
CASQ1
MT1E
RRAD
NNMT
MT1G
PPP1R3C
PLN
TPM3
CA3
MT1F
MT1H
PDK4
MT1HL1
ACTN3
ATP2A1
MT2A
MYL1
MT1X
MYH2
