# Supplementary material for: Identification of the shared gene signature and biological mechanism between type 2 diabetes and colorectal cancer
Source: Front Genet. 2023 Oct 9;14:1202849. doi: 10.3389/fgene.2023.1202849 (PMC10593476; doi:10.3389/fgene.2023.1202849)
Supplement: Supplementary file 2 [file DataSheet1.ZIP › codes and data/heatmap.R]

####TCGA差异分析热图####
setwd("C://Users//dr_li//Desktop//NEW//hub_heatmap")
library(tidyverse)
exp <- read.table("GSE39582.txt",sep = "\t",row.names = 1,check.names = F,stringsAsFactors = F,header = T)
gene<-read.table("geneCoef.txt",sep = ' ',header = TRUE)
group<-read.table("survival-risk - 39.txt",header = FALSE,row.names = 1)
colnames(group)<-c("group")

exp<-exp[,gene$Gene]
comname<-intersect(rownames(group),rownames(exp))
exp<-exp[comname,]
group<-group[comname,]

library(pheatmap)
exp_diff <- exp#最后就是表达矩阵，基因在行，样本在列。annotation_col就是N X 1的矩阵，样本名为行名，列为group，且为factor
exp_diff<-t(exp_diff)
exp_diff<-as.data.frame(exp_diff)
group_list=factor(ifelse(group == "high","high","low"),levels = c("low","high"))
annotation_col2=data.frame(group=group_list)
rownames(annotation_col2)=colnames(exp_diff)
#write.table(annotation_col1,file = "group.txt")

pheatmap(exp_diff,
         annotation_col=annotation_col2,
         scale = "row",
         show_rownames = F,
         show_colnames =F,
         color = colorRampPalette(c("navy", "white", "red"))(50),
         cluster_cols =F,
         fontsize = 10,
         fontsize_row=3,
         fontsize_col=3)

dev.off()
