# Supplementary material for: Identification of the shared gene signature and biological mechanism between type 2 diabetes and colorectal cancer
Source: Front Genet. 2023 Oct 9;14:1202849. doi: 10.3389/fgene.2023.1202849 (PMC10593476; doi:10.3389/fgene.2023.1202849)
Supplement: Supplementary file 2 [file DataSheet1.ZIP › codes and data/immune checkpoints.R]

setwd("C://Users//Desktop//immune")
library(tidyverse)
A<-read.table("expsur510.txt", sep = "\t",row.names = 1,check.names = F,header = T)
group<-read.table("survival-risk.txt",row.names = 1,check.names = F,header = T)
gene<-read.table('immunecheckpoints.txt',header = TRUE)
comnames<-intersect(colnames(A),rownames(group))
A<-A[,comnames]
group<-group[comnames,]
B<-A
B<-B[gene$immunecheckpoints,]
B<-t(B)
B<-as.data.frame(B)
B$sample<-rownames(B)
B$group <- group$risk
library(ggsci)
library(tidyr)
library(ggpubr)
b <- gather(B,key=gene,value = Proportion,-c(group,sample))
ggboxplot(b, x = "gene", y = "Proportion",
          fill = "group", palette = "lancet")+
  stat_compare_means(aes(group = group),
                     method = "wilcox.test",
                     label = "p.signif",
                     symnum.args=list(cutpoints = c(0, 0.001, 0.01, 0.05, 1),
                                      symbols = c("***", "**", "*", "ns")))+
  theme(text = element_text(size=10),
        axis.text.x = element_text(angle=45, hjust=1)) 
