# Supplementary material for: Identification of the shared gene signature and biological mechanism between type 2 diabetes and colorectal cancer
Source: Front Genet. 2023 Oct 9;14:1202849. doi: 10.3389/fgene.2023.1202849 (PMC10593476; doi:10.3389/fgene.2023.1202849)
Supplement: Supplementary file 2 [file DataSheet1.ZIP › codes and data/Lollipop chart.R]

setwd("C://Users//dr_li//Desktop//NEW")
####Ô­Ê¼GEOzipÌáÈ¡±í´ï¾ØÕóºÍÁÙ´²ÐÔÏ¢£©
# ¼ÓÔØR°ü£¬Ã»ÓÐ°²×°ÇëÏÈ°²×°  install.packages("°üÃû") 
library(ggpubr)
library(ggplot2)

# ¶ÁÈ¡°ô°ôÌÇÍ¼Êý¾ÝÎÄ¼þ
dfm  <- read.table("geneCoef.txt",sep= " ",header=TRUE)
# »æÍ¼
ggdotchart(df, 
           x = colnames(df)[1],
           y = colnames(df)[2],
           color = colnames(df)[1],
           palette = rainbow(dim(df)[1]), # ÐÞ¸ÄÑÕÉ«
           sorting = "descending",              # ÅÅÁÐ·½Ê½ sorting = c("ascending", "descending", "none"),
           add = "segment",              # Ìí¼ÓÏßÌõadd = c("none", "segment")
           dot.size = 9,                 # µã´óÐ¡
           add.params = list(color = "lightgray", size = 5),  #ÐÞ¸ÄÏßÌõ²ÎÊý£¬ÑÕÉ«£¬´ÖÏ¸
           position = position_dodge(0.1),                    #µ÷ÕûÎ»ÖÃ
                                   #Ìí¼ÓÊý×Ö±êÇ©
           font.label = list(color = "white",                 # ÉèÖÃÊý×Ö±êÇ©²ÎÊý£¬ÑÕÉ«£¬´óÐ¡£¬Î»ÖÃ
                             size = 9, 
                             vjust = 0.5)
)
