# Supplementary material for: Identification of the shared gene signature and biological mechanism between type 2 diabetes and colorectal cancer
Source: Front Genet. 2023 Oct 9;14:1202849. doi: 10.3389/fgene.2023.1202849 (PMC10593476; doi:10.3389/fgene.2023.1202849)
Supplement: Supplementary file 2 [file DataSheet1.ZIP › codes and data/nomogram and calibration.R]

####nomogram####
setwd("C://Users//Desktop//nomogram")
library(tidyverse)
library(survival)
library(rms)
library(tableone)  
library(survival)
library(forestplot)
library(stringr)
library(PredictABEL)
pdata = read.table(file = 'data.txt', row.names=1, sep = '\t', header = TRUE) 
library(ROCR)  
library(glmnet)
library(caret)
pred <- prediction(pdata$RiskScore, pdata$OS)
perf <- performance(pred,"tpr","fpr")
AUC <- performance(pred,"auc")   
plot(perf,colorize=FALSE, col="red", print.auc =TRUE) 
lines(c(0,1),c(0,1),col = "gray", lty = 4 )
dev.off()
library(rms)
library(foreign)
library(survival)
###3. 设置参数
pdata$Sex <- factor(pdata$Sex,labels=c("Female", "Male"))
pdata$Stage <- factor(pdata$Stage,labels=c("1", "2", "3", "4"))
pdata$Age<-ceiling(pdata$Age)
ddist <- datadist(pdata)
options(datadist='ddist')   
units(pdata$OS.time) <- "month" 
###4. 构建Cox回归模型
f <- cph(Surv(OS.time, OS) ~Sex + Age+Stage+RiskScore, x=T, y=T, surv=T, data=pdata, time.inc=1)
##C index
validate(f, method="boot", B=1000, dxy=T)   
rcorrcens(Surv(OS.time, OS) ~ predict(f), data = pdata)
surv <- Survival(f)

###Nomogram
library(regplot)
regplot(f,
       
        observation=pdata[1,], #也可以不展示
        points=TRUE,
        plots=c("density","no plot"),
        failtime = c(12,36,60), 
        odds=F,
        droplines=F,
        leftlabel=T,
        prfail = TRUE, 
        showP = T,
        rank="range",
        interval="confidence",
        title="Cox regression"
) 


##calibration 1years
f1 <- cph(Surv(OS.time, OS) ~Sex + Age+Stage+RiskScore,
          x=T, y=T, surv=T, time.inc = 12, data=pdata)  
cal1 <- calibrate(f1, cmethod="KM", method="boot", u= 12, m= 100, B= 500)
plot(cal1,lwd=2,lty=1,
     conf.int=T,
     errbar.col="blue",
     col="red",
     xlim=c(0.8,1),ylim=c(0.7,1),
     xlab="Nomogram-Predicted Probability of 1 Years OS",
     ylab="Actual 1-Year OS (proportion)",
     subtitles = F)

##calibration 3years
f3 <- cph(Surv(OS.time, OS) ~Sex + Age+Stage+RiskScore,
          x=T, y=T, surv=T, time.inc = 36, data=pdata)  
cal3 <- calibrate(f3, cmethod="KM", method="boot", u= 36, m= 100, B= 500)
plot(cal3,lwd=2,lty=1,
     conf.int=T,
     errbar.col="blue",
     col="red",
     xlim=c(0.5,1),ylim=c(0.3,1),
     xlab="Nomogram-Predicted Probability of 3 Years OS",
     ylab="Actual 3-Year OS (proportion)",
     subtitles = F)
##calibration 5years
f5 <- cph(Surv(OS.time, OS) ~Sex + Age+Stage+RiskScore,
          x=T, y=T, surv=T, time.inc = 60, data=pdata)  
cal5 <- calibrate(f5, cmethod="KM", method="boot", u= 60, m= 100, B= 500)
plot(cal5,lwd=2,lty=1,
     conf.int=T,
     errbar.col="blue",
     col="red", 
     xlim=c(0.2,1),ylim=c(0.2,1),
     xlab="Nomogram-Predicted Probability of 5 Years OS",
     ylab="Actual 5-Year OS (proportion)",
     subtitles = F)
