# Supplementary material for: Identification of the shared gene signature and biological mechanism between type 2 diabetes and colorectal cancer
Source: Front Genet. 2023 Oct 9;14:1202849. doi: 10.3389/fgene.2023.1202849 (PMC10593476; doi:10.3389/fgene.2023.1202849)
Supplement: Supplementary file 2 [file DataSheet1.ZIP › codes and data/PCA.R]

setwd('C://Users//Desktop//PCA')
exp=read.table("GSE39582.txt",header=T,sep="\t",row.names=1)   
group=read.table("survival-risk.txt",header=T,sep=" ",row.names=1) 
gene=read.table("geneCoef.txt",header=T)  
comnames<-intersect(colnames(exp),rownames(group))
exp<-exp[,comnames]
exp<-exp[gene$Gene,]
exp<-t(exp)
dat1<-cbind(exp,group$risk)
exp=as.data.frame(exp)
dat=as.data.frame(dat)
library(FactoMineR)
library(factoextra)  
dat.pca <- PCA(exp, graph = FALSE)
fviz_pca_ind(dat.pca,
             geom.ind = "point", # show points only (nbut not "text")
             col.ind =  group$risk, # color by groups 
             addEllipses = T,
             legend.title = "Groups"
)
ggsave('all_samples_PCA.png')
