# Supplementary material for: Identification of the shared gene signature and biological mechanism between type 2 diabetes and colorectal cancer
Source: Front Genet. 2023 Oct 9;14:1202849. doi: 10.3389/fgene.2023.1202849 (PMC10593476; doi:10.3389/fgene.2023.1202849)
Supplement: Supplementary file 2 [file DataSheet1.ZIP › codes and data/pRR.R]

library(limma)
library(ggpubr)
library(pRRophetic)
library(ggplot2)
set.seed(12345)

pFilter=0.001                
expFile=""expsur510.txt"         
riskFile="survival-risk.txt"     
setwd("C://Users//Desktop//NEW//drug")    
data(cgp2016ExprRma)
data(PANCANCER_IC_Tue_Aug_9_15_28_57_2016)
allDrugs=unique(drugData2016$Drug.name)
rt = read.table(expFile, header=T, sep="\t", check.names=F)
rt=as.matrix(rt)
exp=rt[,1:ncol(rt)]
dimnames=list(rownames(exp),colnames(exp))
data=matrix(as.numeric(as.matrix(exp)),nrow=nrow(exp),dimnames=dimnames)
data=avereps(data)
data=data[rowMeans(data)>0.5,]
riskRT=read.table(riskFile, header=T, sep="\t", check.names=F, row.names=1)
riskRT$riskScore[riskRT$riskScore>quantile(riskRT$riskScore,0.99)]=quantile(riskRT$riskScore,0.99)##¶ÁÈ¡°Ù·ÖÊý´óÓÚ99%

for(drug in allDrugs){
  
  possibleError=tryCatch(
    {senstivity=pRRopheticPredict(data, drug, selection=1, dataset = "cgp2016")},
    error=function(e) e)
  if(inherits(possibleError, "error")){next}
  senstivity=senstivity[senstivity!="NaN"]
  senstivity[senstivity>quantile(senstivity,0.99)]=quantile(senstivity,0.99)
   sameSample=intersect(row.names(riskRT), names(senstivity))
  risk=riskRT[sameSample, c("riskScore","Risk"),drop=F]
  senstivity=senstivity[sameSample]
  rt=cbind(risk, senstivity)
  rt$Risk=factor(rt$Risk, levels=c("low", "high"))
  type=levels(factor(rt[,"Risk"]))
  comp=combn(type, 2)
  my_comparisons=list()
  for(i in 1:ncol(comp)){my_comparisons[[i]]<-comp[,i]}
  test=wilcox.test(senstivity~Risk, data=rt)
  diffPvalue=test$p.value
  x=as.numeric(rt[,"riskScore"])
  y=as.numeric(rt[,"senstivity"])
  corT=cor.test(x, y, method="spearman")
  corPvalue=corT$p.value
  
  if((diffPvalue<pFilter) & (corPvalue<pFilter)){
    boxplot=ggboxplot(rt, x="Risk", y="senstivity", fill="Risk",
                      xlab="Risk",
                      ylab=paste0(drug, " senstivity (IC50)"),
                      legend.title="Risk",
                      palette=c("#0066FF","#FF0000")
    )+ 
      stat_compare_means(comparisons=my_comparisons)
    pdf(file=paste0("durgSenstivity.", drug, ".pdf"), width=5, height=4.5)
    print(boxplot)
    dev.off()
    df1=as.data.frame(cbind(x,y))
    p1=ggplot(df1, aes(x, y)) + 
      xlab("Risk score") + ylab(paste0(drug, " senstivity (IC50)"))+
      geom_point() + geom_smooth(method="lm",formula = y ~ x) + theme_bw()+
      stat_cor(method = 'spearman', aes(x =x, y =y))
    pdf(file=paste0("Cor.", drug, ".pdf"), width=5, height=4.6)
    print(p1)
    dev.off()
  }
}
