# Supplementary material for: Identification of the shared gene signature and biological mechanism between type 2 diabetes and colorectal cancer
Source: Front Genet. 2023 Oct 9;14:1202849. doi: 10.3389/fgene.2023.1202849 (PMC10593476; doi:10.3389/fgene.2023.1202849)
Supplement: Supplementary file 2 [file DataSheet1.ZIP › codes and data/res.txt]

KIAA1671	-0.58	0.56 (0.42-0.76)	14	0.00016
PXMP2	-0.52	0.59 (0.45-0.77)	15	0.00012
CEBPA	-0.3	0.74 (0.63-0.88)	12	0.00064
NOX1	-0.13	0.88 (0.81-0.94)	13	0.00026
R3HDM1	-0.6	0.55 (0.39-0.77)	12	0.00063
DIMT1	-0.68	0.51 (0.36-0.72)	14	0.00015
NDUFAF2	-0.54	0.59 (0.44-0.78)	13	0.00033
COQ2	-0.44	0.64 (0.5-0.83)	12	0.00052
COX11	-0.45	0.64 (0.51-0.81)	14	0.00019
PAICS	-0.43	0.65 (0.51-0.83)	12	0.00069
COQ3	-0.36	0.7 (0.56-0.87)	11	0.001
CNOT9	-0.59	0.56 (0.39-0.79)	11	0.001
POLR2I	-0.62	0.54 (0.37-0.77)	12	0.00067
ZSCAN5A	-0.6	0.55 (0.39-0.78)	11	0.00076
POP5	-0.62	0.54 (0.39-0.74)	14	0.00018
NHP2	-0.65	0.52 (0.38-0.73)	15	0.00011
RPUSD3	-0.64	0.53 (0.38-0.73)	15	0.00014
TECR	-0.5	0.61 (0.45-0.82)	11	0.001
CENPX	-0.56	0.57 (0.42-0.78)	12	0.00042
DDX56	-0.57	0.56 (0.4-0.79)	11	0.00082
SLC37A4	-0.51	0.6 (0.45-0.81)	11	0.00082
CDC42BPA	0.51	1.7 (1.2-2.2)	11	0.00098
LRRC59	-0.52	0.59 (0.45-0.79)	13	0.00039
IFRD2	-0.61	0.54 (0.4-0.75)	14	0.00015
NUP85	-0.55	0.58 (0.43-0.79)	12	0.00046
MYG1	-0.53	0.59 (0.43-0.8)	12	0.00067
PA2G4	-0.63	0.53 (0.38-0.74)	14	0.00015
PUS1	-0.51	0.6 (0.45-0.8)	12	0.00049
NOB1	-0.55	0.58 (0.43-0.78)	13	0.00034
SNRPF	-0.49	0.61 (0.46-0.81)	12	0.00068
UTP4	-0.49	0.61 (0.46-0.82)	11	0.00081
NOP2	-0.52	0.6 (0.44-0.81)	11	0.00096
POLD2	-0.54	0.58 (0.44-0.77)	14	0.00014
AURKA	-0.35	0.71 (0.59-0.84)	15	0.00011
