# Supplementary material for: Identification of the shared gene signature and biological mechanism between type 2 diabetes and colorectal cancer
Source: Front Genet. 2023 Oct 9;14:1202849. doi: 10.3389/fgene.2023.1202849 (PMC10593476; doi:10.3389/fgene.2023.1202849)
Supplement: Supplementary file 2 [file DataSheet1.ZIP › codes and data/ssGSEA.R]

setwd("C://Users//Desktop//immune")
expr <- read.table("expsur510.txt",sep = "\t",row.names = 1,check.names = F,stringsAsFactors = F,header = T)
expr<-t(expr)
write.table(expr, file = "expr.txt",sep = "\t",row.names = T,quote = F)
library(tidyverse)
library(data.table)
library(GSVA)
cellMarker <- data.table::fread("cellMarker.csv",data.table = F)
colnames(cellMarker)[2] <- "celltype"
type <- split(cellMarker,cellMarker$celltype)
cellMarker <- lapply(type, function(x){
  dd = x$Metagene
  unique(dd)
})
save(cellMarker,file = "cellMarker_ssGSEA.Rdata")
load("cellMarker_ssGSEA.Rdata")
expr <- read.table("expr.txt",sep = "\t",row.names = 1,check.names = F,stringsAsFactors = F,header = T)
expr<-expr[-c(1:2),]
expr <- as.matrix(expr) 
gsva_data <- gsva(expr,cellMarker, method = "ssgsea")
a <- gsva_data %>% t() %>% as.data.frame()
group <- read.table("survival-risk.txt",row.names = 1,header = T)
comnames<-intersect(rownames(a),rownames(group))
a<-a[comnames,]
group<-group[comnames,]
identical(rownames(a),rownames(group))
a$group <- group$risk
a <- a %>% rownames_to_column("sample")
write.table(a,"ssGSEA.txt",sep = "\t",row.names = T,col.names = NA,quote = F)
library(ggsci)
library(tidyr)
library(ggpubr)
b <- gather(a,key=ssGSEA,value = Expression,-c(group,sample))
ggboxplot(b, x = "ssGSEA", y = "Expression",
          fill = "group", palette = "lancet")+
  stat_compare_means(aes(group = group),
                     method = "wilcox.test",
                     label = "p.signif",
                     symnum.args=list(cutpoints = c(0, 0.001, 0.01, 0.05, 1),
                                      symbols = c("***", "**", "*", "ns")))+
  theme(text = element_text(size=10),
        axis.text.x = element_text(angle=45, hjust=1)) 

dev.off()
