# Supplementary material for: Identification of the shared gene signature and biological mechanism between type 2 diabetes and colorectal cancer
Source: Front Genet. 2023 Oct 9;14:1202849. doi: 10.3389/fgene.2023.1202849 (PMC10593476; doi:10.3389/fgene.2023.1202849)
Supplement: Supplementary file 2 [file DataSheet1.ZIP › codes and data/survival.R]

setwd("C://Users//dr_li//Desktop//hub")
library(survival)
library("glmnet")
library("survival")
exp<-read.table("exprSet.txt",header = TRUE)
sur<-read.table("survival-risk.txt",header = TRUE)
gene<-read.table("res.txt")
comnames<-intersect(rownames(sur),colnames(exp))
sur<-sur[comnames,]
exp<-exp[,comnames]
exp<-exp[gene$V1,]
OS<-sur[,1:2]
exp<-t(exp)
exp<-exp[,-33]
expsur<-cbind(OS,exp)
set.seed(3)   
x=as.matrix(expsur[,colnames(exp)])
x<-x[,-31]
y=data.matrix(Surv(expsur$OS.time,expsur$OS))
fit=glmnet(x, y, family = "cox", maxit = 1000)
plot(fit, xvar = "lambda", label = TRUE)
cvfit = cv.glmnet(x, y, family="cox", maxit = 1000)
plot(cvfit)
dev.off()
coef=coef(fit, s = cvfit$lambda.min)
index=which(coef != 0)
actCoef=coef[index]
lassoGene=row.names(coef)[index]
geneCoef=cbind(Gene=lassoGene,Coef=actCoef)
write.table(geneCoef,"geneCoef.txt")
FinalGeneExp = sur[,lassoGene]
myFun = function(x){crossprod(as.numeric(x),actCoef)}
riskScore = apply(FinalGeneExp,1,myFun)
outCol = c("OS.time", "OS", lassoGene)
risk = as.vector(ifelse(riskScore > median(riskScore), "high", "low"))
dat = cbind(sur[,outCol], riskScore=as.vector(riskScore), risk)
library(ggpubr)  
library(ROCR)   
library(glmnet)
library(caret)
pred <- prediction(dat$riskScore, dat$OS)
perf <- performance(pred,"tpr","fpr")
AUC <- performance(pred,"auc")   
plot(perf,colorize=FALSE, col="red", print.auc =TRUE) 
lines(c(0,1),c(0,1),col = "gray", lty = 4 )
dev.off()
sur <- dat
color=as.vector(sur$OS)
color[color==1]="indianred1"
color[color==0]="lightseagreen"
plot(sur$OS.time, pch=19,
     xlab="Patients (increasing risk socre)", ylab="Survival time (years)",
     col=color)
legend("topleft", c("Dead", "Alive"),bty="n",pch=19,col=c("indianred1","lightseagreen"),cex=1.2)
riskClass=sur[,"risk"]
lowLength=length(riskClass[riskClass=="low"])
highLength=length(riskClass[riskClass=="high"])
abline(v=lowLength,lty=2)
dev.off()

#y=riskscore
sur <- sur[order(sur[,10]),]
riskClass=sur[,"risk"]
lowLength=length(riskClass[riskClass=="low"])
highLength=length(riskClass[riskClass=="high"])
line=sur[,"riskScore"]
line[line>10]=10
plot(line, type="p", pch=20,
     xlab="Patients (increasing risk socre)", ylab="Risk score",
     col=c(rep("lightseagreen",lowLength),rep("indianred1",highLength)) )
abline(h=median(sur$riskScore),v=lowLength,lty=2)
legend("topleft", c("High risk", "low Risk"),bty="n",pch=19,col=c("indianred1","lightseagreen"),cex=1.2)
dev.off()
X<-p[[1]]
write.table(X,"survival-risk.txt")

#survival
X<-read.table(file = "survival-risk.txt")
library(survival)
p.lab <- paste0("P", ifelse(pValue < 0.001, " < 0.001", paste0(" = ",round(pValue, 3))))
X$risk <- factor(X$risk, levels = c("low","high")) 
X<-X[,c(1,2,11)]
drug_KM=survfit(Surv(OS.time,OS) ~ X$risk,data=X)
ggsurvplot(drug_KM,data=X,legend.title = "risk",pval = TRUE,pval.method=T,palette=c("red","blue"))
drug_KM
fitd <- survdiff(Surv(OS.time,OS) ~ risk,
                 data      = X,
                 na.action = na.exclude)
pValue <- 1 - pchisq(fitd$chisq, length(fitd$n) - 1)
fit <- survfit(Surv(OS.time, OS)~ X$risk, data = X)
summary(fit)
library(survminer)
ggsurvplot(fit,
           data = X,
           pval = p.lab,
           conf.int = TRUE, 
           risk.table = TRUE, 
           risk.table.col = "strata",
           palette = "jco", 
           legend.labs = c("Low", "High"), 
           size = 1,
           xlim = c(0,10), 
           break.time.by = 1, 
           legend.title = "",
           surv.median.line = "hv", 
           ylab = "Survival probability (%)", 
           xlab = "Time (years)", 
           ncensor.plot = TRUE, 
           ncensor.plot.height = 0.25,
           risk.table.y.text = FALSE)
dev.off()
