# Supplementary material for: Identification of the shared gene signature and biological mechanism between type 2 diabetes and colorectal cancer
Source: Front Genet. 2023 Oct 9;14:1202849. doi: 10.3389/fgene.2023.1202849 (PMC10593476; doi:10.3389/fgene.2023.1202849)
Supplement: Supplementary file 2 [file DataSheet1.ZIP › codes and data/T2D_CRC_hub_inter.txt]

data
1	SLC23A3
2	MGST3
3	PWWP2B
4	SDHA
5	LRRFIP2
6	VAMP8
7	LDLRAP1
8	RIPK3
9	PRDX6
10	MPND
11	MVP
12	CLMN
13	HECTD3
14	ACAA1
15	SLC20A2
16	P2RY2
17	FAM162A
18	AVPI1
19	AMPD1
20	HADH
21	MPC1
22	OSBPL7
23	RETSAT
24	ACADS
25	SRI
26	SLC25A23
27	UGP2
28	SH3KBP1
29	CNNM4
30	ENC1
31	GPD1L
32	NDRG2
33	NEDD4L
34	ANO5
35	MYORG
36	CYP2C9
37	PGM1
38	SERINC2
39	ETFDH
40	TST
41	ACAA2
42	SFN
43	LIMA1
44	AKR7A3
45	ETHE1
46	IL6R
47	TMEM54
48	PLCE1
49	SCARA5
50	EVA1A
51	GDPD3
52	C1orf115
53	SLC6A8
54	NPY1R
55	C2orf88
56	AHCYL2
57	PMEPA1
58	TCEA3
59	TSPAN7
60	PADI2
61	CLIC5
62	SEMA6D
63	NR3C2
64	SELENBP1
65	EYA4
66	SUCLG1
67	CD34
68	KIF3C
69	MAP3K3
70	ALDH2
71	COQ10A
72	EGFL7
73	L3HYPDH
74	PRR16
75	FKBP9
76	AHDC1
77	LYRM2
78	OXNAD1
79	NINJ1
80	ATOX1
81	DYSF
82	ZNF580
83	KCTD15
84	MEG3
85	PLA2G15
86	ATP10A
87	IDH1
88	SH2D3C
89	MAP4
90	HOXC10
91	GUK1
92	SDHD
93	ATPAF1
94	CHST14
95	NUCB1
96	PPA2
97	ARPC1B
98	MCCC1
99	KIAA1671
100	VKORC1
101	CCDC47
102	PPT1
103	TRIM8
104	GPX4
105	AUH
106	NSG1
107	INAFM1
108	AK3
109	SEPHS2
110	DVL3
111	DDAH1
112	MAP3K7CL
113	ERMP1
114	LOC101927752
115	CDH13
116	ABI2
117	LNPK
118	PPARA
119	TRIM47
120	TOB1
121	PAIP2B
122	ARV1
123	PKN1
124	TSTD1
125	NT5C3A
126	GNAI2
127	ARMCX6
128	FASTKD1
129	CREB3L2
130	MPC2
131	FLT1
132	MAGED2
133	MAP4K4
134	S100A11
135	CD99
136	GAB1
137	SH3RF1
138	NANS
139	ALPK2
140	CHST7
141	STRADB
142	FST
143	PCTP
144	PLOD1
145	CMTM4
146	CEBPB
147	OMA1
148	YAP1
149	PLGRKT
150	LAMC1
151	ICAM2
152	PEA15
153	BPGM
154	SAV1
155	AGRN
156	SPSB1
157	PXMP2
158	GGT5
159	SH3RF3
160	COPZ2
161	SLN
162	LGALSL
163	ATP1B1
164	RNF24
165	ZYX
166	IFITM3
167	ITPRIP
168	ZFP36L1
169	ZNF503-AS1
170	SYNE2
171	PLEKHG6
172	IFITM2
173	RHOQ
174	KALRN
175	HSPG2
176	APLNR
177	PATJ
178	ADAMTS9
179	TMEM19
180	CLCN3
181	TMEM131L
182	HIC1
183	RRAD
184	CHSY1
185	PFKFB3
186	FUT6
187	SLC35D1
188	PAM
189	KLF7
190	RPS6KA5
191	LAMB2
192	SHANK3
193	NINJ2
194	PHYH
195	MRC2
196	MEDAG
197	CPXM1
198	DRAM1
199	SH3YL1
200	PODXL
201	SERPINH1
202	CTSH
203	TEAD2
204	PPARGC1B
205	RAVER2
206	MGST1
207	SMIM3
208	ANK3
209	CYP2J2
210	NREP
211	APBB2
212	CEBPA
213	TIE1
214	FBLN2
215	GRB10
216	PLS3
217	DUSP10
218	PKP2
219	COL1A1
220	HEG1
221	FAM20C
222	LAMA4
223	NES
224	DLC1
225	PDLIM7
226	AKR1B1
227	GADD45B
228	IGDCC4
229	TIMP1
230	CD93
231	MAP2K6
232	ENPEP
233	IRS1
234	RGCC
235	TGM2
236	FMOD
237	FILIP1L
238	FSTL1
239	APIP
240	PKD2
241	ADGRF5
242	DKK3
243	ATP8B1
244	COL3A1
245	PIP5K1B
246	DDIT4
247	ITGA5
248	NID2
249	PDPN
250	GJA1
251	TMEM158
252	SLC2A3
253	PCOLCE
254	LUM
255	ELOVL5
256	CTGF
257	PDGFRL
258	SPARC
259	BICC1
260	COL6A1
261	CALD1
262	PPARGC1A
263	SDC2
264	DDR2
265	CST4
266	NUDT12
267	C1S
268	SOCS3
269	SACS
270	WNT5A
271	C11orf96
272	XK
273	S100A4
274	THBS1
275	DKK2
276	MYH10
277	MFAP2
278	SERPINF1
279	PP7080
280	FRMD6
281	PDGFC
282	COL1A2
283	GUCY1A1
284	FBN1
285	COL5A2
286	NNMT
287	TIMP3
288	AKAP7
289	COL5A1
290	COL6A2
291	SHISA2
292	MXRA5
293	COL15A1
294	IGFBP5
295	ANOS1
296	PRRX1
297	FN1
298	COMP
299	CHI3L1
300	FNDC1
301	ASPN
302	THBS2
303	NOX1
304	HOXC6
305	SFRP4
306	SPP1
307	GIPC1
308	CLNS1A
309	DNAJC19
310	CD151
311	NDUFA6
312	PSME4
313	SDAD1
314	GSK3B
315	DROSHA
316	RBM33
317	R3HDM1
318	CLCC1
319	NDUFS1
320	PTCD3
321	C5orf51
322	DESI2
323	OSTC
324	MRPL57
325	TIMM17A
326	MRPS10
327	FAM220A
328	DIMT1
329	METTL5
330	RNF168
331	LSM6
332	ABHD10
333	GTPBP8
334	PARP2
335	LTA4H
336	STAT3
337	POLR2B
338	PPHLN1
339	BCAS2
340	GFM1
341	ABTB1
342	DDX46
343	CCDC59
344	GPR153
345	EXOSC9
346	PRDX3
347	CISD1
348	FAM129B
349	SYNCRIP
350	WTAP
351	ELP1
352	RFC1
353	NFYA
354	CUTC
355	CAND1
356	METAP2
357	NAA50
358	ZNF286A
359	CCDC43
360	PDCD7
361	HNRNPDL
362	FKBP3
363	MTREX
364	TRMT61B
365	TMEM126A
366	UBA5
367	PRPF38B
368	COX16
369	EXOC6
370	LCLAT1
371	TMEM69
372	MTO1
373	HSP90B1
374	ITIH4
375	TFDP2
376	MBD5
377	ATAD1
378	NDUFS4
379	USP14
380	HSPB11
381	TCAIM
382	LRPPRC
383	PTPN4
384	TOMM5
385	PCBD2
386	MRPL35
387	ZNF776
388	ASAP3
389	C6orf203
390	WDR3
391	HDDC2
392	CCNH
393	ALS2
394	ABCA11P
395	PDHX
396	PEX7
397	BBS2
398	MDN1
399	C11orf74
400	TOMM20
401	SNRNP48
402	CWC27
403	SCAF11
404	NIFK
405	NDUFAF2
406	EIF5B
407	ISOC1
408	MRPS30
409	SNX14
410	MOCS2
411	BMPR1A
412	GGCT
413	TGIF1
414	C12orf4
415	MNAT1
416	DCUN1D1
417	ORC3
418	TMEM120A
419	PPIL3
420	KYAT3
421	ACSL3
422	GNL2
423	OSBPL10
424	DDX21
425	DHRS3
426	SMURF2
427	DLAT
428	QRSL1
429	CREBZF
430	HBS1L
431	CTSG
432	EBPL
433	STAG3L4
434	COQ2
435	CCNG1
436	FBXL4
437	PRKCQ-AS1
438	SRPK1
439	ZNF84
440	ACADVL
441	CBFB
442	RBM48
443	CST3
444	FOXN2
445	GART
446	RANBP2
447	C16orf87
448	WASHC3
449	CLTB
450	NADK2
451	NUP37
452	RNGTT
453	CAPS
454	TFDP1
455	USP16
456	LARP7
457	CEP57
458	MRPL1
459	LYPLAL1
460	AIG1
461	POLR1B
462	AASDHPPT
463	NAA40
464	SMPD1
465	RPF2
466	BARD1
467	TRUB1
468	MAK16
469	MRS2
470	ASF1A
471	CFAP97
472	MRPL19
473	CUL5
474	WDR43
475	COX11
476	RIF1
477	SOCS7
478	PAICS
479	SLC25A33
480	GUF1
481	DNAJC2
482	GCSH
483	HMGN3
484	NR2C1
485	TSEN15
486	USP13
487	MSI2
488	TRMT11
489	PDCD2
490	SC5D
491	ODC1
492	LARP1B
493	COQ3
494	LIAS
495	CHORDC1
496	DHFR
497	PTPRO
498	ANP32E
499	GPAM
500	LRRC40
501	MTHFD2
502	NUSAP1
503	PUS7
504	NAMPT
505	FSD1L
506	CDCA7L
507	PSMG1
508	LINC00888
509	CHML
510	MORC4
511	E2F8
512	ALDH5A1
513	OIP5
514	TMEM176A
515	HOMER1
516	LDHB
517	STEAP1
518	ZNF711
519	RPL22L1
520	HS6ST2
521	EIF2D
522	PGAM1
523	TSR3
524	ATP2A1-AS1
525	SDCCAG3
526	H2AFV
527	DPH2
528	VPS25
529	MRPL9
530	USE1
531	MRPS34
532	GPS1
533	CIAPIN1
534	ADPRHL2
535	NELFB
536	ECSIT
537	SRSF5
538	DRAP1
539	ERI3
540	VARS2
541	PRCC
542	OXLD1
543	ARL2
544	CNOT9
545	GNB2
546	ITFG1
547	FLAD1
548	SF3B5
549	OR7E12P
550	POLR2I
551	C19orf70
552	POLR3C
553	ALG3
554	DPP3
555	SAMM50
556	RABEPK
557	YIF1A
558	CDC34
559	BLOC1S4
560	ASNA1
561	DEAF1
562	PSMB3
563	ATG101
564	MPLKIP
565	ISOC2
566	METTL1
567	FIS1
568	METTL17
569	CUEDC2
570	POLR1E
571	RNF13
572	ISG20L2
573	HSPBP1
574	ZSCAN5A
575	RIOX1
576	BTBD2
577	PPP4C
578	NBPF1
579	KAT2A
580	IPO9
581	IMP4
582	ZNF598
583	YRDC
584	FAHD2A
585	COASY
586	PEBP1
587	RPL36
588	CCDC28A
589	RNASEH2C
590	BUD23
591	ZNRF1
592	NIPSNAP1
593	GPANK1
594	POP5
595	TNNI3
596	STOML2
597	AEN
598	NDUFB7
599	SCARB2
600	NHP2
601	POLR2E
602	SSBP4
603	FOXRED1
604	MRPL36
605	ADSL
606	FBXL17
607	POP7
608	MAP1S
609	ZNHIT2
610	POLR1C
611	BZW2
612	HTRA2
613	LANCL2
614	CEP85
615	CTU2
616	MRPL23
617	RPUSD3
618	TMEM223
619	TECR
620	MRPL16
621	ORAI1
622	PAM16
623	ERAL1
624	PNKP
625	PCYT2
626	POLD1
627	CENPX
628	METTL26
629	DDX56
630	PTEN
631	RAB30
632	SLC37A4
633	URB2
634	POLR2L
635	MRPL37
636	CDC42BPA
637	TRMT112
638	LRRC59
639	NOP14
640	OPHN1
641	SMIM4
642	PSMG3
643	MRPL17
644	IFRD2
645	EMC9
646	LMBRD1
647	GPN2
648	MRPL11
649	ZNF581
650	NDUFA9
651	PCBD1
652	NUP85
653	MRPS18A
654	TKFC
655	QDPR
656	MRPL54
657	POLE4
658	EMG1
659	C12orf10
660	TIMM13
661	PPIH
662	ZDHHC4
663	MRPL38
664	TEAD4
665	APEH
666	MRPL4
667	SYNGR2
668	PA2G4
669	NTMT1
670	PEPD
671	SMARCA4
672	APRT
673	PTPMT1
674	DNAAF5
675	CCDC167
676	LRFN3
677	SLC25A39
678	CENPBD1P1
679	SIVA1
680	MRPL41
681	TTLL12
682	IMPDH2
683	POMGNT1
684	MCAT
685	CARHSP1
686	ECI1
687	COPRS
688	DDX39A
689	SPRYD4
690	ENO1
691	FAM173A
692	NSD2
693	GRPEL1
694	HRAS
695	FDPS
696	EMC1
697	NOP16
698	ZMYND19
699	STYXL1
700	PUS1
701	MRPL2
702	WDR18
703	MRPL12
704	DCPS
705	MTFP1
706	GADD45GIP1
707	PEMT
708	PGP
709	GLG1
710	EXOSC5
711	ATP5F1D
712	NOB1
713	SLC19A1
714	HSD17B8
715	PPIF
716	CROT
717	PTRH1
718	MARCKS
719	SBK1
720	MIF
721	TIMM50
722	C9orf16
723	SNRPF
724	PSENEN
725	AKR7A2
726	UTP4
727	TRAK2
728	UBE2M
729	OIP5-AS1
730	TMEM160
731	TKT
732	CDK2AP2
733	AKT1S1
734	NOP2
735	KIF22
736	NDUFV3
737	MRPS17
738	SH2D3A
739	SOS2
740	LSM2
741	BCL2L12
742	RRP1B
743	ENDOG
744	KIFAP3
745	BYSL
746	PNP
747	POLD2
748	RFC2
749	MVB12A
750	CKS1B
751	UQCC3
752	SCO2
753	MRTO4
754	POLR3K
755	ECE2
756	CSNK1E
757	AIFM2
758	MRPS12
759	PSMG4
760	MAD2L2
761	TIMM10
762	POMGNT2
763	PFKFB4
764	ECHDC2
765	ZNF593
766	CD320
767	CDK4
768	GGCX
769	CCDC85B
770	CCNG2
771	PCCB
772	RABL6
773	TOMM22
774	TMEM9
775	CHCHD5
776	PFKM
777	ZNF511
778	OGFOD3
779	PDCD2L
780	GSTP1
781	SAC3D1
782	NME4
783	PPP2R3A
784	TUBG1
785	FAH
786	MYL6B
787	PDXK
788	SLC29A2
789	DNLZ
790	PTPRB
791	MRGBP
792	SHMT2
793	IPO4
794	GCAT
795	CTPS1
796	NME1
797	TMEM52
798	DUSP14
799	LEPROT
800	ADGRL1
801	PTPN21
802	STON2
803	UBE2T
804	KIF2C
805	MCM4
806	PITX1
807	TNFSF10
808	IFITM1
809	MACROD1
810	GPT2
811	DST
812	PBX1
813	AURKA
814	UBE2S
815	SLC40A1
816	LPAR6
817	SYTL2
818	ABCA5
819	PROCR
820	NTN4
821	SATB1
822	PRKACB
823	SELENOP
824	ZDHHC2
825	PRUNE2
826	TRIM29
827	SGSM3
828	GNAQ
829	TMEM131
830	TNFRSF21
831	CHP1
832	LRP3
833	TRAF3IP2
834	TSPAN3
835	NUDT16
836	HSBP1L1
837	C6orf48
838	BCL10
839	CIB1
840	DIRC2
841	VPS37B
842	PLEKHA2
843	UNC13B
844	HIGD1A
845	CAMK2D
846	FAM174B
847	PTP4A1
848	GALNT5
849	SQOR
850	PDE4D
851	CASD1
852	UGDH
853	ENDOD1
854	ABHD3
855	NEDD9
856	ST3GAL4
857	ECI2
858	PLCL2
859	RASD1
860	SSTR1
861	PTGER4
862	CD55
863	CREB3L1
864	FGFBP1
865	ATP8A1
866	SERPINA1
867	MATN2
868	MUC2
