# Supplementary material for: Identification of the shared gene signature and biological mechanism between type 2 diabetes and colorectal cancer
Source: Front Genet. 2023 Oct 9;14:1202849. doi: 10.3389/fgene.2023.1202849 (PMC10593476; doi:10.3389/fgene.2023.1202849)
Supplement: Supplementary file 2 [file DataSheet1.ZIP › codes and data/timeROC.R]

setwd("C://Users//Desktop//nomogram")
library(tidyverse)
library(survival)
library(rms)
library(PredictABEL)
library(timeROC)
library(ROCR) 
library(glmnet)
library(caret)
library(rms)
library(foreign)
library(survival)
df2= read.table(file = 'data.txt', row.names=1, sep = '\t', header = TRUE) 
df2$Sex <- factor(df2$Sex,labels=c("Female", "Male"))
df2$Stage <- factor(df2$Stage,labels=c("1", "2", "3", "4"))
df2$Age<-ceiling(df2$Age)
ddist <- datadist(df2)
options(datadist='ddist')   
units(df2$OS.time) <- "month" 
f <- cph(Surv(OS.time, OS) ~Sex + Age+Stage+RiskScore, x=T, y=T, surv=T, data=df2, time.inc=1
time_roc_res <- timeROC(
  T = df2$OS.time,
  delta = df2$OS,
  marker = pred_f_training,
  cause = 1,
  weighting="marginal",
  times = c(12, 3*12, 5*12),
  ROC = TRUE,
  iid = TRUE
)
time_ROC_df <- data.frame(
  TP_1year = time_roc_res$TP[, 1],
  FP_1year = time_roc_res$FP[, 1],
  TP_3year = time_roc_res$TP[, 2],
  FP_3year = time_roc_res$FP[, 2],
  TP_5year = time_roc_res$TP[, 3],
  FP_5year = time_roc_res$FP[, 3]
)
ggplot(data = time_ROC_df) +
  geom_line(aes(x = FP_1year, y = TP_1year), size = 1, color = "#BC3C29FF") +
  geom_line(aes(x = FP_3year, y = TP_3year), size = 1, color = "#0072B5FF") +
  geom_line(aes(x = FP_5year, y = TP_5year), size = 1, color = "#E18727FF") +
  geom_abline(slope = 1, intercept = 0, color = "grey", size = 1, linetype = 2) +
  theme_bw() +
  annotate("text",
           x = 0.75, y = 0.25, size = 4.5,
           label = paste0("AUC at 1 year = ", sprintf("%.3f", time_roc_res$AUC[[1]])), color = "#BC3C29FF"
  ) +
  annotate("text",
           x = 0.75, y = 0.15, size = 4.5,
           label = paste0("AUC at 3 years = ", sprintf("%.3f", time_roc_res$AUC[[2]])), color = "#0072B5FF"
  ) +
  annotate("text",
           x = 0.75, y = 0.05, size = 4.5,
           label = paste0("AUC at 5 years = ", sprintf("%.3f", time_roc_res$AUC[[3]])), color = "#E18727FF"
  ) +
  labs(x = "False positive rate", y = "True positive rate") +
  theme(
    axis.text = element_text(face = "bold", size = 11, color = "black"),
    axis.title.x = element_text(face = "bold", size = 14, color = "black", margin = margin(c(15, 0, 0, 0))),
    axis.title.y = element_text(face = "bold", size = 14, color = "black", margin = margin(c(0, 15, 0, 0)))
  )
dev.off()
