# Supplementary material for: Identification of the shared gene signature and biological mechanism between type 2 diabetes and colorectal cancer
Source: Front Genet. 2023 Oct 9;14:1202849. doi: 10.3389/fgene.2023.1202849 (PMC10593476; doi:10.3389/fgene.2023.1202849)
Supplement: Supplementary file 2 [file DataSheet1.ZIP › codes and data/WGCNA.R]

rm(list = ls())
if (!is.null( dev.list() )) dev.off()
getwd()
setwd("C://Users//Desktop//T2D")
library(tidyverse)
library(GEOquery)
gset = getGEO('GSE7014', destdir=".", AnnotGPL = F, getGPL = F)
eSet<-gset
str(eSet)
class(eSet)
# check the exprSet and creat group_list
eSet<- eSet[[1]]
exprSet <- exprs(eSet)
dim(exprSet)
head(exprSet[,1:4])
boxplot(exprSet,las=2)
exprSet
pdata<-pData(eSet)
pdata<-pdata[-(1:10),]
exprSet<-exprSet[,-(1:10)]
table(pdata$source_name_ch1)
group_list <- ifelse(str_detect(pdata$characteristics_ch1, "DM2"), "T2D",
                     "normal")
group_list = factor(group_list,
                    levels = c("normal","T2D"))
group_list
library(AnnoProbe)
gpl='GPL570'
probe2gene=idmap(gpl)
head(probe2gene)
exprSet = exprSet[rownames(exprSet) %in% probe2gene[,1],]
probe2gene = probe2gene[match(rownames(exprSet), probe2gene[,1]),]
dim(exprSet)
dim(probe2gene)
tail(sort(table(probe2gene[,2])), n = 12L)

# Pick the most expressed gene
{
  MAX = by(exprSet, probe2gene[,2],
           function(x) rownames(x)[ which.max(rowMeans(x))])
  MAX = as.character(MAX)
  exprSet = exprSet[rownames(exprSet) %in% MAX,]
  rownames( exprSet ) = probe2gene[ match( rownames( exprSet ), probe2gene[ , 1
  ] ), 2 ]
}
dim(exprSet)
AssayData = exprSet
dim(exprSet)
library("WGCNA")
colnames( AssayData ) = paste( group_list, 1:ncol( AssayData ), sep = '_' )
dim( AssayData )
AssayData[1:5,]
dat = AssayData
g_var <- tail(sort(apply(dat,1,var)),8150)
AssayData = AssayData[names(g_var),]
dim(AssayData)
datExpr = t(AssayData)
dim( datExpr )
{
  nGenes = ncol(datExpr)
  nSamples = nrow(datExpr)
  datExpr_tree <- hclust(dist(datExpr), method = "average")
  par(mar = c(0,5,2,0))
  plot(datExpr_tree, main = "Sample clustering", sub = "", xlab = "",
       cex.axis = 0.9, cex.main = 1.2, cex.lab = 1, cex = 0.7)
  status_colors <- numbers2colors(as.numeric(factor(group_list)),
                                  colors = c("pink","darkgreen","lightblue"),signed = FALSE)
  par(mar = c(1,4,3,1),cex=0.8)
  plotDendroAndColors(datExpr_tree, status_colors,
                      groupLabels = "status",
                      cex.dendroLabels = 0.8,
                      marAll = c(1, 4, 3, 1),
                      cex.rowText = 0.01,
                      main = "Sample dendrogram and trait heatmap")
}
powers = c(c(1:10), seq(from = 12, to = 20, by = 2))
sft = pickSoftThreshold(datExpr, powerVector = powers, verbose = 5)
par(mfrow = c(1,2))
cex1 = 0.9
plot(sft$fitIndices$Power,
     -sign(sft$fitIndices$slope) * sft$fitIndices$SFT.R.sq,
     xlab = "Soft Threshold (power)",
     ylab = "Scale Free Topology Model Fit,signed R^2",
     type = "n",
     main = paste("Scale independence"))
text(sft$fitIndices$Power,
     -sign(sft$fitIndices$slope) * sft$fitIndices$SFT.R.sq,
     labels = powers,
     cex = cex1,
     col = "red")
abline(h = 0.9, col = "RED")
# Mean connectivity
plot(sft$fitIndices$Power,
     sft$fitIndices$mean.k.,
     xlab = "Soft Threshold (power)",
     ylab = "Mean Connectivity",
     type = "n",
     main = paste("Mean connectivity"))
text(sft$fitIndices$Power,
     sft$fitIndices$mean.k.,
     labels = powers,
     cex = cex1,
     col = "red")
best_beta = sft$powerEstimate
best_beta
net = blockwiseModules(datExpr, maxBlockSize=25000,power = 12,
                       TOMType = "unsigned", minModuleSize = 30,
                       reassignThreshold = 0, mergeCutHeight = 0.25,
                       numericLabels = TRUE, pamRespectsDendro = FALSE,
                       saveTOMs = TRUE,
                       saveTOMFileBase = "TOM.Rda",
                       verbose = 3,
)


table(net$colors)
moduleColors <- labels2colors(net$colors)
# Recalculate MEs with color labels
MEs0 = moduleEigengenes(datExpr, moduleColors)$eigengenes
MEDiss = 1 - cor(MEs0);
# Cluster module eigengenes
METree = hclust(as.dist(MEDiss), method = "average");
# Plot the result
plot(METree,
     main = "Clustering of module eigengenes",
     xlab = "",
     sub = "")
MEDissThres = 0.25
abline(h = MEDissThres, col = "red")
merge_modules = mergeCloseModules(datExpr, moduleColors, cutHeight = MEDissThres, verbose
                                  = 3)
mergedColors = merge_modules$colors;
mergedMEs = merge_modules$newMEs;
plotDendroAndColors(net$dendrograms[[1]], cbind(moduleColors, mergedColors),
                    c("Dynamic Tree Cut", "Merged dynamic"),
                    dendroLabels = FALSE, hang = 0.03,
                    addGuide = TRUE, guideHang = 0.05)
# tom plot
nGenes = ncol(datExpr)
nSamples = nrow(datExpr)
geneTree = net$dendrograms[[1]]
dissTOM = 1 - TOMsimilarityFromExpr(datExpr, power = 20)
nSelect = 400
set.seed(10)
select = sample(nGenes, size = nSelect)
selectTOM = dissTOM[select, select]
selectTree = hclust(as.dist(selectTOM), method = "average")
selectColors = moduleColors[select]
sizeGrWindow(9,9)
plotDiss = selectTOM^7
diag(plotDiss) = NA
TOMplot(plotDiss, selectTree, selectColors, main = "Network heatmap plot, selected
genes")
design = model.matrix(~0 + group_list)
colnames(design) = levels(group_list)
moduleColors <- labels2colors(net$colors)
# Recalculate MEs with color labels
MEs0 = moduleEigengenes(datExpr, moduleColors)$eigengenes
MEs = orderMEs(MEs0) 
moduleTraitCor = cor(MEs, design , use = "p");
moduleTraitPvalue = corPvalueStudent(moduleTraitCor, nSamples)
# Will display correlations and their p-values
textMatrix = paste(signif(moduleTraitCor, 2), "\n(",
                   signif(moduleTraitPvalue, 1), ")", sep = "");
dim(textMatrix) = dim(moduleTraitCor)
par(mar = c(6, 8.5, 3, 3));
# Display the correlation values within a heatmap plot
labeledHeatmap(Matrix = moduleTraitCor,
               xLabels = c("T2D","NC"),
               yLabels = names(MEs),
               ySymbols = names(MEs),
               colorLabels = FALSE,
               colors = blueWhiteRed(50),
               textMatrix = textMatrix,
               setStdMargins = FALSE,
               cex.text = 0.5,
               zlim = c(-1,1),
               main = paste("Module-trait relationships"))
MEs = moduleEigengenes(datExpr, moduleColors)$eigengenes
MET = orderMEs(MEs)
sizeGrWindow(5,7.5);
par(cex = 0.9)
plotEigengeneNetworks(MET, "", marDendro = c(0,4,1,2), marHeatmap = c(3,4,1,2), 
                      cex.lab =0.8,)
# names (colors) of the modules
modNames = substring(names(MEs), 3)
geneModuleMembership = as.data.frame(cor(datExpr, MEs, use = "p"));
MMPvalue = as.data.frame(corPvalueStudent(as.matrix(geneModuleMembership),
                                          nSamples));
names(geneModuleMembership) = paste("MM", modNames, sep="");
names(MMPvalue) = paste("p.MM", modNames, sep="");
geneTraitSignificance = as.data.frame(cor(datExpr,use = "p"));
GSPvalue = as.data.frame(corPvalueStudent(as.matrix(geneTraitSignificance),
                                          nSamples));

moduleTraitCor=cor(MET, design, use="p")
write.table(file="Step04-modPhysiological.cor.xls",moduleTraitCor,sep="\t",quote=F)
moduleTraitPvalue=corPvalueStudent(moduleTraitCor, nSamples)
write.table(file="Step04-modPhysiological.p.xls",moduleTraitPvalue,sep="\t",quote=F)

textMatrix=paste(signif(moduleTraitCor,2),"\n(",signif(moduleTraitPvalue,1),")",sep="")
dim(textMatrix)=dim(moduleTraitCor)
labeledHeatmap(Matrix=moduleTraitCor,
               xLabels=colnames(design),
               yLabels=rownames(moduleTraitCor),
               ySymbols=rownames(moduleTraitCor),
               colorLabels=FALSE,
               colors=blueWhiteRed(50),
               textMatrix=textMatrix,
               setStdMargins=FALSE,
               cex.text=0.7,
               cex.lab=0.7,
               zlim=c(-1,1),
               main=paste("Module-trait relationships"))
dev.off()
modNames = substring(names(MEs), 3)
geneModuleMembership = as.data.frame(cor(datExpr, MEs, use = "p"))
a <- geneModuleMembership
a <- a %>% rownames_to_column()

MMPvalue = as.data.frame(corPvalueStudent(as.matrix(geneModuleMembership), nSamples))
names(geneModuleMembership) = paste("MM", modNames, sep="")
names(MMPvalue) = paste("p.MM", modNames, sep="")
traitNames=colnames(design)
geneTraitSignificance = as.data.frame(cor(datExpr, design, use = "p"))
GSPvalue = as.data.frame(corPvalueStudent(as.matrix(geneTraitSignificance), nSamples))
names(geneTraitSignificance) = paste("GS.", traitNames, sep="")
names(GSPvalue) = paste("p.GS.", traitNames, sep="")
for (trait in traitNames){
  traitColumn=match(trait,traitNames)  
  for (module in modNames){
    column = match(module, modNames)
    moduleGenes = moduleColors==module
    if (nrow(geneModuleMembership[moduleGenes,]) > 1){
      outPdf=paste(trait, "_", module,".pdf",sep="")
      pdf(file=outPdf,width=7,height=7)
      par(mfrow = c(1,1))
      verboseScatterplot(abs(geneModuleMembership[moduleGenes, column]),
                         abs(geneTraitSignificance[moduleGenes, traitColumn]),
                         xlab = paste("Module Membership in", module, "module"),
                         ylab = paste("Gene significance for ",trait),
                         main = paste("Module membership vs. gene significance\n"),
                         cex.main = 1.2, cex.lab = 1.2, cex.axis = 1.2, col = module)
      abline(v=0.8,h=0.5,col="red")
      dev.off()
    }
  }
}

for (mod in 1:nrow(table(moduleColors)))
{  
  modules = names(table(moduleColors))[mod]
  probes = colnames(datExpr)
  inModule = (moduleColors == modules)
  modGenes = probes[inModule]
  write.table(modGenes, file =paste0(modules,".txt"),sep="\t",row.names=F,col.names=F,quote=F)
}
